# Supplementary material for: Mental health’s shaping influence on college students’ career choices: evidence from L University in Fujian Province, China
Source: Front Psychol. 2025 Dec 16;16:1647718. doi: 10.3389/fpsyg.2025.1647718 (PMC12752113; doi:10.3389/fpsyg.2025.1647718)
Supplement: Supplementary file 2 [file Data_Sheet_2.csv]

sex	schadu_z	jobpre_z	studpr_z	lovtrb_z	soctrb_z	sensit_z	eatpro_z	parano_z	impuls_z	compul_z	selfhb_z	depress_z	socphb_z	hostag_z	somato_z	netadd_z	inferi_z	depend_z	anxiet_z	sleepd_z	halluc_z	suicid_z	EY	cate
female	1.07	1.3	1.35	-0.48	0.93	2.31	0.99	1.5	0.65	1.22	-0.53	0.97	1.01	0.92	-0.14	1.02	1.69	1.76	0.57	1.17	0.08	-0.4	EY2019	Agriculture and resource industries
male	1.52	1.94	2.85	2.83	2.81	3.57	0.38	3.87	2.74	3.37	0.16	3.26	1.47	0.92	-0.66	1.67	4.25	3.98	2.9	1.6	4.6	1.6	EY2017	Agriculture and resource industries
female	-0.71	1.3	0.22	-0.48	-0.94	-0.62	-0.84	-0.87	-1.03	-0.51	-0.53	-0.93	-0.85	-0.74	-0.66	0.03	-0.88	-0.91	-0.82	-0.96	-0.56	-0.4	EY2019	Agriculture and resource industries
female	0.18	0.98	1.35	1.41	1.87	2.31	0.38	1.5	1.9	0.35	0.16	1.35	0.08	0.37	-0.14	0.36	1.69	1.76	1.5	1.17	2.02	0.27	EY2019	Agriculture and resource industries
male	0.18	0.01	-0.91	0	0	1.47	-0.23	1.03	1.06	1.22	0.16	0.59	0.54	0.92	0.92	0.69	1.32	1.32	0.57	1.17	0.08	-0.4	EY2017	Agriculture and resource industries
female	3.29	0.98	1.35	-0.48	0.47	1.06	-0.23	1.03	0.23	0.35	-0.53	0.21	-0.85	1.47	-0.66	1.35	-0.51	0.87	1.04	0.75	0.73	-0.4	EY2019	Agriculture and resource industries
female	1.52	1.3	0.97	0	2.81	3.15	0.38	1.98	1.9	4.23	0.86	2.12	2.87	-0.74	0.92	1.35	3.15	2.2	3.36	1.6	3.95	2.27	EY2019	Agriculture and resource industries
male	-0.71	0.33	-1.28	-0.95	-0.94	-0.2	-0.84	-0.87	-1.03	-0.94	-0.53	-0.17	0.54	-0.74	0.39	-0.62	-0.88	-0.91	-0.82	-0.11	-0.56	-0.4	EY2017	Agriculture and resource industries
female	-0.26	0.01	0.22	-0.95	-0.47	0.22	0.99	1.03	0.65	0.35	-0.53	0.21	1.01	0.92	1.44	0.69	0.95	0.87	0.57	1.17	0.73	-0.4	EY2019	Agriculture and resource industries
male	0.18	0.33	0.6	0.47	0.93	1.47	2.82	2.45	1.9	1.22	0.16	1.74	-0.39	0.92	1.44	1.02	1.32	1.32	1.97	1.17	2.02	0.27	EY2018	Agriculture and resource industries
female	1.07	2.59	2.85	1.41	2.34	2.31	0.99	0.08	2.74	2.08	0.16	3.26	1.94	-0.74	1.97	1.35	3.88	2.2	1.97	2.87	2.02	1.6	EY2019	Agriculture and resource industries
female	-0.26	0.01	0.22	-0.95	-0.47	0.22	0.99	1.03	0.65	0.35	-0.53	0.21	1.01	0.92	1.44	0.69	0.95	0.87	0.57	1.17	0.73	-0.4	EY2019	Agriculture and resource industries
female	0.63	1.3	0.97	-0.48	0.93	1.47	0.38	0.08	0.65	0.79	0.16	0.97	1.94	-0.18	-0.66	2.99	0.95	0.87	-0.36	-0.11	-0.56	-0.4	EY2017	Agriculture and resource industries
male	0.63	0.01	0.6	-0.95	0.93	0.64	-0.84	-0.39	0.23	-0.08	-0.53	0.97	2.87	-0.74	-0.66	2	0.59	1.32	0.11	0.32	0.08	-0.4	EY2017	Agriculture and resource industries
female	-0.26	0.01	0.22	-0.95	-0.47	0.22	0.99	1.03	0.65	0.35	-0.53	0.21	1.01	0.92	1.44	0.69	0.95	0.87	0.57	1.17	0.73	-0.4	EY2019	Agriculture and resource industries
male	1.96	0.01	-0.16	0.47	1.87	1.06	0.99	1.98	1.06	1.22	0.16	0.21	2.87	0.37	3.02	-0.95	-0.51	-0.91	2.9	1.17	0.73	-0.4	EY2019	Agriculture and resource industries
female	0.18	0.65	0.97	0	0.93	1.06	0.38	1.03	1.06	1.22	-0.53	0.59	1.47	0.92	-0.66	2	0.59	0.43	0.57	1.17	0.08	-0.4	EY2019	Agriculture and resource industries
male	1.52	0.98	0.97	3.77	2.34	0.64	0.99	2.92	1.06	0.35	-0.53	0.97	0.54	0.92	0.92	0.69	0.95	0.43	1.5	2.45	2.02	2.27	EY2019	Agriculture and resource industries
male	1.52	1.94	2.85	2.83	2.81	3.57	0.38	3.87	2.74	3.37	0.16	3.26	1.47	0.92	-0.66	1.67	4.25	3.98	2.9	1.6	4.6	1.6	EY2017	Agriculture and resource industries
female	-0.71	0.65	-0.53	0.47	0	1.06	0.99	0.55	0.23	0.79	-0.53	-0.17	-0.39	-0.18	0.39	0.69	-0.88	-0.02	0.57	1.17	0.73	-0.4	EY2017	Agriculture and resource industries
female	1.52	1.62	2.47	0.94	1.4	1.89	0.38	1.98	1.9	1.65	0.86	3.26	1.01	1.47	0.39	3.31	3.88	3.54	1.97	2.87	1.37	-0.4	EY2018	Agriculture and resource industries
female	0.18	1.3	0.97	0	0.93	0.64	0.38	0.08	0.23	0.79	0.16	0.59	0.54	-0.18	-0.66	0.69	0.59	0.43	0.11	-0.53	-0.56	-0.4	EY2019	Agriculture and resource industries
male	-1.15	-0.96	-0.91	-0.95	-0.94	-1.04	-0.84	-0.87	-1.03	-0.94	-0.53	-0.93	-0.85	-0.74	-0.66	-0.95	-0.88	-0.91	-0.82	-0.96	-0.56	-0.4	EY2019	Agriculture and resource industries
female	1.52	1.62	2.47	0.94	1.4	1.89	0.38	1.98	1.9	1.65	0.86	3.26	1.01	1.47	0.39	3.31	3.88	3.54	1.97	2.87	1.37	-0.4	EY2018	Agriculture and resource industries
female	0.18	2.27	2.47	1.88	0.93	1.89	2.82	1.03	1.48	-0.08	-0.53	0.97	-0.85	0.37	3.55	1.35	1.32	1.32	1.5	3.72	-0.56	-0.4	EY2018	Agriculture and resource industries
female	0.18	0.98	1.35	1.41	1.87	2.31	0.38	1.5	1.9	0.35	0.16	1.35	0.08	0.37	-0.14	0.36	1.69	1.76	1.5	1.17	2.02	0.27	EY2019	Agriculture and resource industries
female	1.52	1.62	2.1	0.94	2.34	1.47	-0.23	1.03	1.06	1.65	-0.53	1.35	2.87	-0.18	1.44	2.33	1.69	1.32	1.04	2.87	0.73	-0.4	EY2019	Agriculture and resource industries
male	-0.71	-0.96	0.22	0.47	2.34	0.22	0.99	0.55	1.06	0.35	-0.53	1.74	0.54	0.92	-0.14	1.67	-0.15	0.43	1.04	0.32	0.08	0.27	EY2018	Agriculture and resource industries
male	-1.15	-1.28	-0.91	0	-0.94	-1.04	-0.84	-0.87	-0.61	-0.94	-0.53	-0.93	-0.39	-0.74	-0.66	-0.95	-0.88	-0.46	-0.82	-0.53	-0.56	-0.4	EY2018	Agriculture and resource industries
male	-1.15	0.01	0.97	-0.48	-0.94	0.64	-0.84	-0.39	1.06	1.65	-0.53	-0.17	-0.39	-0.74	-0.66	0.03	-0.88	1.76	-0.36	-0.96	-0.56	-0.4	EY2019	Agriculture and resource industries
female	0.18	0.98	1.35	1.41	1.87	2.31	0.38	1.5	1.9	0.35	0.16	1.35	0.08	0.37	-0.14	0.36	1.69	1.76	1.5	1.17	2.02	0.27	EY2019	Agriculture and resource industries
male	-0.71	-1.28	-0.53	-0.95	0	-0.2	-0.23	-0.39	1.06	-0.94	-0.53	0.21	-0.39	-0.18	-0.66	0.36	0.22	-0.02	-0.36	0.32	-0.56	-0.4	EY2019	Agriculture and resource industries
female	0.18	1.3	0.97	0	0.93	0.64	0.38	0.08	0.23	0.79	0.16	0.59	0.54	-0.18	-0.66	0.69	0.59	0.43	0.11	-0.53	-0.56	-0.4	EY2019	Agriculture and resource industries
female	0.18	0.98	1.35	1.41	1.87	2.31	0.38	1.5	1.9	0.35	0.16	1.35	0.08	0.37	-0.14	0.36	1.69	1.76	1.5	1.17	2.02	0.27	EY2019	Agriculture and resource industries
male	1.07	1.3	1.35	0.47	2.81	2.73	0.38	3.4	3.16	1.65	-0.53	2.5	2.87	0.92	-0.66	1.35	2.42	3.54	3.36	1.6	2.02	-0.4	EY2019	Agriculture and resource industries
female	1.07	0.65	0.22	-0.95	0	0.22	0.38	0.55	-0.61	-0.08	-0.53	0.21	-0.39	-0.18	-0.66	0.03	-0.88	-0.02	0.11	-0.11	-0.56	-0.4	EY2017	Agriculture and resource industries
male	-1.15	1.62	0.6	0	0.47	-0.62	-0.84	-0.87	-0.61	-0.08	-0.53	-0.17	1.47	-0.74	-0.66	2	-0.15	0.87	-0.36	2.45	0.73	-0.4	EY2019	Agriculture and resource industries
female	0.18	0.33	0.6	-0.48	0.93	-0.62	0.38	-0.39	0.65	-0.51	0.16	-0.17	-0.85	-0.18	-0.66	-0.62	-0.88	-0.91	-0.36	0.32	-0.56	-0.4	EY2018	Agriculture and resource industries
male	1.52	-0.64	-0.91	-0.95	1.4	0.22	-0.23	0.08	1.06	1.65	-0.53	0.97	1.47	-0.18	0.39	0.36	0.22	0.43	1.04	1.6	0.73	-0.4	EY2019	Agriculture and resource industries
male	-1.15	-0.96	-0.91	-0.95	-0.94	-1.04	-0.84	-0.87	-1.03	-0.94	-0.53	-0.93	-0.85	-0.74	-0.66	-0.95	-0.88	-0.91	-0.82	-0.96	-0.56	-0.4	EY2019	Agriculture and resource industries
female	-1.15	0.98	0.22	0.47	-0.47	-0.2	-0.23	-0.39	-0.19	-0.94	-0.53	-0.93	-0.85	-0.74	-0.66	-0.62	-0.88	-0.46	-0.36	-0.96	-0.56	-0.4	EY2019	Agriculture and resource industries
male	1.96	0.01	-0.16	0.47	1.87	1.06	0.99	1.98	1.06	1.22	0.16	0.21	2.87	0.37	3.02	-0.95	-0.51	-0.91	2.9	1.17	0.73	-0.4	EY2019	Agriculture and resource industries
female	-0.26	-0.96	-1.28	0.47	-0.94	-0.62	0.38	-0.87	-0.61	-0.94	-0.53	-0.93	-0.85	-0.18	-0.66	-0.62	-0.88	-0.46	-0.82	-0.96	0.73	-0.4	EY2017	Agriculture and resource industries
female	0.18	2.27	2.47	1.88	0.93	1.89	2.82	1.03	1.48	-0.08	-0.53	0.97	-0.85	0.37	3.55	1.35	1.32	1.32	1.5	3.72	-0.56	-0.4	EY2018	Agriculture and resource industries
male	1.52	-0.64	-0.91	-0.95	1.4	0.22	-0.23	0.08	1.06	1.65	-0.53	0.97	1.47	-0.18	0.39	0.36	0.22	0.43	1.04	1.6	0.73	-0.4	EY2019	Agriculture and resource industries
male	-0.71	-1.28	-0.53	-0.95	0	-0.2	-0.23	-0.39	1.06	-0.94	-0.53	0.21	-0.39	-0.18	-0.66	0.36	0.22	-0.02	-0.36	0.32	-0.56	-0.4	EY2019	Agriculture and resource industries
female	0.18	1.3	0.97	0	0.93	0.64	0.38	0.08	0.23	0.79	0.16	0.59	0.54	-0.18	-0.66	0.69	0.59	0.43	0.11	-0.53	-0.56	-0.4	EY2019	Agriculture and resource industries
female	0.18	0.98	1.35	1.41	1.87	2.31	0.38	1.5	1.9	0.35	0.16	1.35	0.08	0.37	-0.14	0.36	1.69	1.76	1.5	1.17	2.02	0.27	EY2019	Agriculture and resource industries
male	0.18	0.33	0.6	0.47	0.93	1.47	2.82	2.45	1.9	1.22	0.16	1.74	-0.39	0.92	1.44	1.02	1.32	1.32	1.97	1.17	2.02	0.27	EY2018	Agriculture and resource industries
male	1.52	1.94	2.85	2.83	2.81	3.57	0.38	3.87	2.74	3.37	0.16	3.26	1.47	0.92	-0.66	1.67	4.25	3.98	2.9	1.6	4.6	1.6	EY2017	Agriculture and resource industries
male	-0.71	0.65	0.97	1.41	0	-0.2	-0.84	-0.39	-0.19	-0.08	-0.53	-0.55	-0.85	-0.74	-0.66	0.69	-0.15	0.43	-0.82	-0.53	-0.56	-0.4	EY2019	Agriculture and resource industries
female	0.18	1.3	1.72	0	0	1.47	-0.84	-0.87	-0.19	-0.08	-0.53	0.59	-0.39	-0.74	-0.66	-0.62	0.22	-0.02	0.57	0.32	0.08	-0.4	EY2017	Agriculture and resource industries
female	0.18	1.3	-0.16	-0.95	0.93	0.64	0.99	0.08	0.23	0.35	-0.53	-0.55	0.08	-0.74	-0.66	1.67	-0.51	0.43	-0.36	-0.53	-0.56	-0.4	EY2018	Agriculture and resource industries
male	0.18	-0.64	-0.53	-0.95	-0.94	-0.62	-0.84	-0.87	-1.03	-0.51	-0.53	-0.93	-0.85	-0.74	-0.66	0.03	-0.88	-0.02	-0.82	-0.11	-0.56	-0.4	EY2017	Agriculture and resource industries
female	1.52	1.62	2.1	0.94	2.34	1.47	-0.23	1.03	1.06	1.65	-0.53	1.35	2.87	-0.18	1.44	2.33	1.69	1.32	1.04	2.87	0.73	-0.4	EY2019	Agriculture and resource industries
female	-0.26	0.01	0.22	-0.95	-0.47	0.22	0.99	1.03	0.65	0.35	-0.53	0.21	1.01	0.92	1.44	0.69	0.95	0.87	0.57	1.17	0.73	-0.4	EY2019	Agriculture and resource industries
male	0.18	-0.31	0.22	-0.48	0.47	-0.2	-0.84	0.08	0.23	0.79	-0.53	-0.55	-0.85	-0.18	-0.14	-0.62	-0.51	0.43	0.11	-0.53	-0.56	-0.4	EY2019	Agriculture and resource industries
male	1.07	1.3	1.35	0.47	2.81	2.73	0.38	3.4	3.16	1.65	-0.53	2.5	2.87	0.92	-0.66	1.35	2.42	3.54	3.36	1.6	2.02	-0.4	EY2019	Agriculture and resource industries
male	0.18	0.01	-0.91	0	0	1.47	-0.23	1.03	1.06	1.22	0.16	0.59	0.54	0.92	0.92	0.69	1.32	1.32	0.57	1.17	0.08	-0.4	EY2017	Agriculture and resource industries
male	1.52	0.33	0.6	1.41	0.93	1.47	-0.84	1.98	2.32	-0.08	-0.53	0.21	1.47	0.92	-0.14	0.36	0.95	1.32	1.97	0.32	0.73	-0.4	EY2018	Agriculture and resource industries
male	0.18	0.01	-0.91	0	0	1.47	-0.23	1.03	1.06	1.22	0.16	0.59	0.54	0.92	0.92	0.69	1.32	1.32	0.57	1.17	0.08	-0.4	EY2017	Agriculture and resource industries
male	1.52	0.33	0.22	0.94	1.87	0.64	0.99	1.03	0.65	-0.08	2.94	0.97	1.01	1.47	1.44	0.69	1.32	0.87	1.04	0.75	2.02	2.27	EY2019	Agriculture and resource industries
male	1.07	1.3	2.85	-0.95	0.47	0.64	0.38	0.55	1.48	-0.51	0.16	0.97	0.08	0.37	-0.66	0.69	0.22	1.32	0.11	-0.96	0.73	-0.4	EY2019	Agriculture and resource industries
female	1.07	1.3	1.35	-0.48	0.93	2.31	0.99	1.5	0.65	1.22	-0.53	0.97	1.01	0.92	-0.14	1.02	1.69	1.76	0.57	1.17	0.08	-0.4	EY2019	Agriculture and resource industries
male	0.18	0.01	0.22	0.47	0.93	0.22	0.99	-0.39	0.23	-0.08	0.16	0.21	0.08	-0.18	-0.14	0.36	-0.15	0.43	0.11	0.32	1.37	-0.4	EY2019	Agriculture and resource industries
female	0.18	1.3	-0.16	-0.95	0.93	0.64	0.99	0.08	0.23	0.35	-0.53	-0.55	0.08	-0.74	-0.66	1.67	-0.51	0.43	-0.36	-0.53	-0.56	-0.4	EY2018	Agriculture and resource industries
female	0.18	1.3	1.72	0	0	1.47	-0.84	-0.87	-0.19	-0.08	-0.53	0.59	-0.39	-0.74	-0.66	-0.62	0.22	-0.02	0.57	0.32	0.08	-0.4	EY2017	Agriculture and resource industries
female	1.07	2.59	2.85	1.41	2.34	2.31	0.99	0.08	2.74	2.08	0.16	3.26	1.94	-0.74	1.97	1.35	3.88	2.2	1.97	2.87	2.02	1.6	EY2019	Agriculture and resource industries
female	-0.71	1.3	0.22	-0.48	-0.94	-0.62	-0.84	-0.87	-1.03	-0.51	-0.53	-0.93	-0.85	-0.74	-0.66	0.03	-0.88	-0.91	-0.82	-0.96	-0.56	-0.4	EY2019	Agriculture and resource industries
female	3.29	0.98	1.35	-0.48	0.47	1.06	-0.23	1.03	0.23	0.35	-0.53	0.21	-0.85	1.47	-0.66	1.35	-0.51	0.87	1.04	0.75	0.73	-0.4	EY2019	Agriculture and resource industries
male	0.18	0.01	0.22	0.94	0.93	0.64	0.99	1.03	0.65	0.35	2.25	0.97	1.01	1.47	1.44	1.02	0.95	0.87	1.04	1.17	2.02	2.27	EY2019	Agriculture and resource industries
female	-0.26	-0.96	-1.28	0.47	-0.94	-0.62	0.38	-0.87	-0.61	-0.94	-0.53	-0.93	-0.85	-0.18	-0.66	-0.62	-0.88	-0.46	-0.82	-0.96	0.73	-0.4	EY2017	Agriculture and resource industries
male	-1.15	-1.28	-1.28	-0.95	-0.94	-1.04	-0.84	-0.87	-1.03	-0.94	-0.53	-0.93	-0.85	-0.74	-0.66	-0.95	-0.88	-0.91	-0.82	-0.96	-0.56	-0.4	EY2019	Agriculture and resource industries
female	0.18	2.27	2.47	1.88	0.93	1.89	2.82	1.03	1.48	-0.08	-0.53	0.97	-0.85	0.37	3.55	1.35	1.32	1.32	1.5	3.72	-0.56	-0.4	EY2018	Agriculture and resource industries
female	0.18	2.27	2.47	1.88	0.93	1.89	2.82	1.03	1.48	-0.08	-0.53	0.97	-0.85	0.37	3.55	1.35	1.32	1.32	1.5	3.72	-0.56	-0.4	EY2018	Agriculture and resource industries
female	-0.26	-0.96	-1.28	0.47	-0.94	-0.62	0.38	-0.87	-0.61	-0.94	-0.53	-0.93	-0.85	-0.18	-0.66	-0.62	-0.88	-0.46	-0.82	-0.96	0.73	-0.4	EY2017	Agriculture and resource industries
male	-0.71	-1.28	-0.91	-0.48	-0.94	-1.04	-0.84	-0.87	0.23	-0.08	-0.53	-0.55	0.54	-0.74	-0.14	-0.29	-0.88	0.87	-0.82	-0.53	-0.56	-0.4	EY2019	Agriculture and resource industries
male	0.18	0.33	0.6	0.47	0.93	1.47	2.82	2.45	1.9	1.22	0.16	1.74	-0.39	0.92	1.44	1.02	1.32	1.32	1.97	1.17	2.02	0.27	EY2018	Agriculture and resource industries
male	0.18	-0.64	-0.53	-0.95	-0.94	-0.62	-0.84	-0.87	-1.03	-0.51	-0.53	-0.93	-0.85	-0.74	-0.66	0.03	-0.88	-0.02	-0.82	-0.11	-0.56	-0.4	EY2017	Agriculture and resource industries
female	-1.15	0.98	0.22	0.47	-0.47	-0.2	-0.23	-0.39	-0.19	-0.94	-0.53	-0.93	-0.85	-0.74	-0.66	-0.62	-0.88	-0.46	-0.36	-0.96	-0.56	-0.4	EY2019	Agriculture and resource industries
male	-1.15	-1.28	-0.91	0	-0.94	-1.04	-0.84	-0.87	-0.61	-0.94	-0.53	-0.93	-0.39	-0.74	-0.66	-0.95	-0.88	-0.46	-0.82	-0.53	-0.56	-0.4	EY2018	Agriculture and resource industries
male	-1.15	-1.28	-1.28	-0.95	-0.94	-1.04	-0.84	-0.87	-1.03	-0.94	-0.53	-0.93	-0.85	-0.74	-0.66	-0.95	-0.88	-0.91	-0.82	-0.96	-0.56	-0.4	EY2019	Agriculture and resource industries
female	1.07	2.59	2.85	1.41	2.34	2.31	0.99	0.08	2.74	2.08	0.16	3.26	1.94	-0.74	1.97	1.35	3.88	2.2	1.97	2.87	2.02	1.6	EY2019	Agriculture and resource industries
female	0.18	2.27	2.47	1.88	0.93	1.89	2.82	1.03	1.48	-0.08	-0.53	0.97	-0.85	0.37	3.55	1.35	1.32	1.32	1.5	3.72	-0.56	-0.4	EY2018	Agriculture and resource industries
male	0.63	2.27	1.35	-0.95	1.87	1.89	-0.84	0.55	2.32	2.51	-0.53	2.12	1.47	0.92	-0.14	1.02	3.52	2.65	1.97	0.75	-0.56	-0.4	EY2019	Agriculture and resource industries
male	-0.71	-1.28	-0.91	-0.48	-0.94	-1.04	-0.84	-0.87	0.23	-0.08	-0.53	-0.55	0.54	-0.74	-0.14	-0.29	-0.88	0.87	-0.82	-0.53	-0.56	-0.4	EY2019	Agriculture and resource industries
male	-1.15	-1.28	-1.28	-0.95	-0.94	-1.04	-0.84	-0.87	-1.03	-0.94	-0.53	-0.93	-0.85	-0.74	-0.66	-0.95	-0.88	-0.91	-0.82	-0.96	-0.56	-0.4	EY2019	Agriculture and resource industries
female	0.18	1.3	-0.16	-0.95	0.93	0.64	0.99	0.08	0.23	0.35	-0.53	-0.55	0.08	-0.74	-0.66	1.67	-0.51	0.43	-0.36	-0.53	-0.56	-0.4	EY2018	Agriculture and resource industries
male	0.63	0.01	0.6	-0.95	0.93	0.64	-0.84	-0.39	0.23	-0.08	-0.53	0.97	2.87	-0.74	-0.66	2	0.59	1.32	0.11	0.32	0.08	-0.4	EY2017	Agriculture and resource industries
male	1.96	0.65	0.6	1.88	-0.94	0.64	2.82	0.55	0.23	1.65	-0.53	0.97	-0.85	0.92	-0.14	1.35	0.95	1.76	1.04	2.02	0.08	0.27	EY2019	Agriculture and resource industries
male	1.52	0.33	0.22	0.94	1.87	0.64	0.99	1.03	0.65	-0.08	2.94	0.97	1.01	1.47	1.44	0.69	1.32	0.87	1.04	0.75	2.02	2.27	EY2019	Agriculture and resource industries
female	-0.26	0.01	1.72	-0.48	-0.94	-1.04	0.38	-0.87	-1.03	-0.94	-0.53	0.21	-0.85	-0.74	1.44	-0.29	0.22	-0.91	-0.82	0.32	-0.56	-0.4	EY2018	Agriculture and resource industries
male	-1.15	-1.28	-1.28	-0.95	-0.94	-1.04	-0.23	-0.87	-1.03	-0.08	-0.53	-0.17	-0.85	-0.74	-0.66	-0.29	-0.88	-0.91	-0.82	-0.53	-0.56	-0.4	EY2017	Agriculture and resource industries
female	-0.71	-0.64	-1.28	0.47	0.93	0.64	-0.84	-0.87	1.48	-0.94	-0.53	-0.93	-0.85	-0.74	-0.66	-0.29	-0.51	-0.91	-0.36	-0.96	-0.56	-0.4	EY2018	Agriculture and resource industries
female	-1.15	0.98	0.22	0.47	-0.47	-0.2	-0.23	-0.39	-0.19	-0.94	-0.53	-0.93	-0.85	-0.74	-0.66	-0.62	-0.88	-0.46	-0.36	-0.96	-0.56	-0.4	EY2019	Agriculture and resource industries
male	-0.71	-1.28	-0.91	-0.48	-0.94	-1.04	-0.84	-0.87	0.23	-0.08	-0.53	-0.55	0.54	-0.74	-0.14	-0.29	-0.88	0.87	-0.82	-0.53	-0.56	-0.4	EY2019	Agriculture and resource industries
male	0.18	-0.31	-0.53	0.94	-0.47	1.47	0.99	0.55	0.23	0.79	0.86	0.21	-0.39	-0.18	0.92	0.36	0.22	-0.46	1.5	0.75	2.02	-0.4	EY2019	Agriculture and resource industries
female	-0.71	0.65	-0.53	0.47	0	1.06	0.99	0.55	0.23	0.79	-0.53	-0.17	-0.39	-0.18	0.39	0.69	-0.88	-0.02	0.57	1.17	0.73	-0.4	EY2017	Agriculture and resource industries
female	-0.71	1.3	0.22	-0.48	-0.94	-0.62	-0.84	-0.87	-1.03	-0.51	-0.53	-0.93	-0.85	-0.74	-0.66	0.03	-0.88	-0.91	-0.82	-0.96	-0.56	-0.4	EY2019	Agriculture and resource industries
male	1.96	0.65	0.6	1.88	-0.94	0.64	2.82	0.55	0.23	1.65	-0.53	0.97	-0.85	0.92	-0.14	1.35	0.95	1.76	1.04	2.02	0.08	0.27	EY2019	Agriculture and resource industries
female	0.18	0.01	0.22	-0.48	1.4	0.22	-0.84	0.55	0.65	0.79	-0.53	0.59	1.01	-0.74	-0.66	-0.29	0.59	0.43	0.57	-0.53	0.08	-0.4	EY2019	Agriculture and resource industries
female	1.96	2.59	1.72	0.94	1.87	1.89	0.38	1.98	2.32	1.22	-0.53	2.12	2.4	0.92	3.02	1.35	2.42	2.65	1.97	1.17	0.08	0.94	EY2017	Agriculture and resource industries
male	1.52	0.98	0.97	3.77	2.34	0.64	0.99	2.92	1.06	0.35	-0.53	0.97	0.54	0.92	0.92	0.69	0.95	0.43	1.5	2.45	2.02	2.27	EY2019	Agriculture and resource industries
female	-0.26	0.01	0.22	-0.95	-0.47	0.22	0.99	1.03	0.65	0.35	-0.53	0.21	1.01	0.92	1.44	0.69	0.95	0.87	0.57	1.17	0.73	-0.4	EY2019	Agriculture and resource industries
female	0.18	1.3	0.97	0	0.93	0.64	0.38	0.08	0.23	0.79	0.16	0.59	0.54	-0.18	-0.66	0.69	0.59	0.43	0.11	-0.53	-0.56	-0.4	EY2019	Agriculture and resource industries
male	0.18	-0.31	-0.53	0.94	-0.47	1.47	0.99	0.55	0.23	0.79	0.86	0.21	-0.39	-0.18	0.92	0.36	0.22	-0.46	1.5	0.75	2.02	-0.4	EY2019	Agriculture and resource industries
male	0.63	2.27	1.35	-0.95	1.87	1.89	-0.84	0.55	2.32	2.51	-0.53	2.12	1.47	0.92	-0.14	1.02	3.52	2.65	1.97	0.75	-0.56	-0.4	EY2019	Agriculture and resource industries
male	-1.15	0.01	0.97	-0.48	-0.94	0.64	-0.84	-0.39	1.06	1.65	-0.53	-0.17	-0.39	-0.74	-0.66	0.03	-0.88	1.76	-0.36	-0.96	-0.56	-0.4	EY2019	Agriculture and resource industries
female	-0.71	1.3	0.22	-0.48	-0.94	-0.62	-0.84	-0.87	-1.03	-0.51	-0.53	-0.93	-0.85	-0.74	-0.66	0.03	-0.88	-0.91	-0.82	-0.96	-0.56	-0.4	EY2019	Agriculture and resource industries
female	1.52	0.98	1.35	-0.95	0.47	-0.62	-0.23	1.03	2.32	-0.51	-0.53	0.59	-0.39	0.37	-0.66	0.69	1.32	0.87	0.11	1.6	-0.56	-0.4	EY2019	Agriculture and resource industries
male	1.96	0.65	0.6	1.88	-0.94	0.64	2.82	0.55	0.23	1.65	-0.53	0.97	-0.85	0.92	-0.14	1.35	0.95	1.76	1.04	2.02	0.08	0.27	EY2019	Agriculture and resource industries
male	-1.15	-1.28	-1.28	-0.95	-0.94	-1.04	-0.23	-0.87	-1.03	-0.08	-0.53	-0.17	-0.85	-0.74	-0.66	-0.29	-0.88	-0.91	-0.82	-0.53	-0.56	-0.4	EY2017	Agriculture and resource industries
male	0.63	0.01	0.6	-0.95	0.93	0.64	-0.84	-0.39	0.23	-0.08	-0.53	0.97	2.87	-0.74	-0.66	2	0.59	1.32	0.11	0.32	0.08	-0.4	EY2017	Agriculture and resource industries
female	0.18	0.33	0.6	-0.48	0.93	-0.62	0.38	-0.39	0.65	-0.51	0.16	-0.17	-0.85	-0.18	-0.66	-0.62	-0.88	-0.91	-0.36	0.32	-0.56	-0.4	EY2018	Agriculture and resource industries
male	-1.15	1.62	0.6	0	0.47	-0.62	-0.84	-0.87	-0.61	-0.08	-0.53	-0.17	1.47	-0.74	-0.66	2	-0.15	0.87	-0.36	2.45	0.73	-0.4	EY2019	Agriculture and resource industries
female	1.07	0.65	0.22	-0.95	0	0.22	0.38	0.55	-0.61	-0.08	-0.53	0.21	-0.39	-0.18	-0.66	0.03	-0.88	-0.02	0.11	-0.11	-0.56	-0.4	EY2017	Agriculture and resource industries
male	1.96	0.65	0.6	1.88	-0.94	0.64	2.82	0.55	0.23	1.65	-0.53	0.97	-0.85	0.92	-0.14	1.35	0.95	1.76	1.04	2.02	0.08	0.27	EY2019	Agriculture and resource industries
male	-1.15	0.01	0.97	-0.48	-0.94	0.64	-0.84	-0.39	1.06	1.65	-0.53	-0.17	-0.39	-0.74	-0.66	0.03	-0.88	1.76	-0.36	-0.96	-0.56	-0.4	EY2019	Agriculture and resource industries
female	0.63	1.3	0.97	-0.48	0.93	1.47	0.38	0.08	0.65	0.79	0.16	0.97	1.94	-0.18	-0.66	2.99	0.95	0.87	-0.36	-0.11	-0.56	-0.4	EY2017	Agriculture and resource industries
female	1.07	0.65	0.22	-0.95	0	0.22	0.38	0.55	-0.61	-0.08	-0.53	0.21	-0.39	-0.18	-0.66	0.03	-0.88	-0.02	0.11	-0.11	-0.56	-0.4	EY2017	Agriculture and resource industries
male	1.52	0.33	0.6	1.41	0.93	1.47	-0.84	1.98	2.32	-0.08	-0.53	0.21	1.47	0.92	-0.14	0.36	0.95	1.32	1.97	0.32	0.73	-0.4	EY2018	Agriculture and resource industries
male	-1.15	-1.28	-1.28	-0.95	-0.94	-1.04	-0.23	-0.87	-1.03	-0.08	-0.53	-0.17	-0.85	-0.74	-0.66	-0.29	-0.88	-0.91	-0.82	-0.53	-0.56	-0.4	EY2017	Agriculture and resource industries
male	-0.71	0.65	0.97	1.41	0	-0.2	-0.84	-0.39	-0.19	-0.08	-0.53	-0.55	-0.85	-0.74	-0.66	0.69	-0.15	0.43	-0.82	-0.53	-0.56	-0.4	EY2019	Agriculture and resource industries
female	0.63	1.62	1.35	-0.48	0.47	1.06	-0.23	0.08	-0.19	0.35	-0.53	0.21	1.47	-0.74	-0.66	1.35	1.69	-0.02	-0.82	-0.11	0.08	-0.4	EY2019	Agriculture and resource industries
female	-0.71	0.65	-0.53	0.47	0	1.06	0.99	0.55	0.23	0.79	-0.53	-0.17	-0.39	-0.18	0.39	0.69	-0.88	-0.02	0.57	1.17	0.73	-0.4	EY2017	Agriculture and resource industries
female	-0.26	-0.96	-1.28	0.47	-0.94	-0.62	0.38	-0.87	-0.61	-0.94	-0.53	-0.93	-0.85	-0.18	-0.66	-0.62	-0.88	-0.46	-0.82	-0.96	0.73	-0.4	EY2017	Agriculture and resource industries
male	-1.15	0.01	0.97	-0.48	-0.94	0.64	-0.84	-0.39	1.06	1.65	-0.53	-0.17	-0.39	-0.74	-0.66	0.03	-0.88	1.76	-0.36	-0.96	-0.56	-0.4	EY2019	Agriculture and resource industries
male	-0.71	-0.96	0.22	0.47	2.34	0.22	0.99	0.55	1.06	0.35	-0.53	1.74	0.54	0.92	-0.14	1.67	-0.15	0.43	1.04	0.32	0.08	0.27	EY2018	Agriculture and resource industries
female	1.52	1.62	2.1	0.94	2.34	1.47	-0.23	1.03	1.06	1.65	-0.53	1.35	2.87	-0.18	1.44	2.33	1.69	1.32	1.04	2.87	0.73	-0.4	EY2019	Agriculture and resource industries
female	3.29	0.98	1.35	-0.48	0.47	1.06	-0.23	1.03	0.23	0.35	-0.53	0.21	-0.85	1.47	-0.66	1.35	-0.51	0.87	1.04	0.75	0.73	-0.4	EY2019	Agriculture and resource industries
male	1.07	1.3	2.85	-0.95	0.47	0.64	0.38	0.55	1.48	-0.51	0.16	0.97	0.08	0.37	-0.66	0.69	0.22	1.32	0.11	-0.96	0.73	-0.4	EY2019	Agriculture and resource industries
female	0.63	1.3	0.97	-0.48	0.93	1.47	0.38	0.08	0.65	0.79	0.16	0.97	1.94	-0.18	-0.66	2.99	0.95	0.87	-0.36	-0.11	-0.56	-0.4	EY2017	Agriculture and resource industries
female	-0.26	0.01	1.72	-0.48	-0.94	-1.04	0.38	-0.87	-1.03	-0.94	-0.53	0.21	-0.85	-0.74	1.44	-0.29	0.22	-0.91	-0.82	0.32	-0.56	-0.4	EY2018	Agriculture and resource industries
male	0.63	-0.31	0.22	0.94	0.93	0.64	1.6	1.03	0.65	0.35	2.25	0.59	1.01	1.47	1.44	0.36	0.95	0.87	1.04	0.75	2.02	0.27	EY2018	Agriculture and resource industries
female	-0.26	0.01	1.72	-0.48	-0.94	-1.04	0.38	-0.87	-1.03	-0.94	-0.53	0.21	-0.85	-0.74	1.44	-0.29	0.22	-0.91	-0.82	0.32	-0.56	-0.4	EY2018	Agriculture and resource industries
female	0.18	2.27	2.47	1.88	0.93	1.89	2.82	1.03	1.48	-0.08	-0.53	0.97	-0.85	0.37	3.55	1.35	1.32	1.32	1.5	3.72	-0.56	-0.4	EY2018	Agriculture and resource industries
female	1.96	2.59	1.72	0.94	1.87	1.89	0.38	1.98	2.32	1.22	-0.53	2.12	2.4	0.92	3.02	1.35	2.42	2.65	1.97	1.17	0.08	0.94	EY2017	Agriculture and resource industries
female	1.96	2.59	1.72	0.94	1.87	1.89	0.38	1.98	2.32	1.22	-0.53	2.12	2.4	0.92	3.02	1.35	2.42	2.65	1.97	1.17	0.08	0.94	EY2017	Agriculture and resource industries
female	-0.71	1.3	0.22	-0.48	-0.94	-0.62	-0.84	-0.87	-1.03	-0.51	-0.53	-0.93	-0.85	-0.74	-0.66	0.03	-0.88	-0.91	-0.82	-0.96	-0.56	-0.4	EY2019	Agriculture and resource industries
female	1.52	0.98	1.35	-0.95	0.47	-0.62	-0.23	1.03	2.32	-0.51	-0.53	0.59	-0.39	0.37	-0.66	0.69	1.32	0.87	0.11	1.6	-0.56	-0.4	EY2019	Agriculture and resource industries
female	0.18	0.33	0.6	-0.48	0.93	-0.62	0.38	-0.39	0.65	-0.51	0.16	-0.17	-0.85	-0.18	-0.66	-0.62	-0.88	-0.91	-0.36	0.32	-0.56	-0.4	EY2018	Agriculture and resource industries
male	0.18	0.01	0.22	0.94	0.93	0.64	0.99	1.03	0.65	0.35	2.25	0.97	1.01	1.47	1.44	1.02	0.95	0.87	1.04	1.17	2.02	2.27	EY2019	Agriculture and resource industries
male	-0.26	0.33	-0.53	0	-0.47	-0.2	-0.23	0.55	-0.19	0.35	-0.53	-0.93	-0.39	0.37	-0.66	0.03	-0.15	0.87	-0.36	-0.11	-0.56	-0.4	EY2019	Agriculture and resource industries
male	1.96	0.01	-0.16	0.47	1.87	1.06	0.99	1.98	1.06	1.22	0.16	0.21	2.87	0.37	3.02	-0.95	-0.51	-0.91	2.9	1.17	0.73	-0.4	EY2019	Agriculture and resource industries
male	-0.71	0.65	0.97	1.41	0	-0.2	-0.84	-0.39	-0.19	-0.08	-0.53	-0.55	-0.85	-0.74	-0.66	0.69	-0.15	0.43	-0.82	-0.53	-0.56	-0.4	EY2019	Agriculture and resource industries
female	0.18	2.27	2.47	1.88	0.93	1.89	2.82	1.03	1.48	-0.08	-0.53	0.97	-0.85	0.37	3.55	1.35	1.32	1.32	1.5	3.72	-0.56	-0.4	EY2018	Agriculture and resource industries
female	-0.71	-0.64	-1.28	0.47	0.93	0.64	-0.84	-0.87	1.48	-0.94	-0.53	-0.93	-0.85	-0.74	-0.66	-0.29	-0.51	-0.91	-0.36	-0.96	-0.56	-0.4	EY2018	Agriculture and resource industries
female	0.18	1.3	-0.16	-0.95	0.93	0.64	0.99	0.08	0.23	0.35	-0.53	-0.55	0.08	-0.74	-0.66	1.67	-0.51	0.43	-0.36	-0.53	-0.56	-0.4	EY2018	Agriculture and resource industries
female	0.63	1.3	0.97	-0.48	0.93	1.47	0.38	0.08	0.65	0.79	0.16	0.97	1.94	-0.18	-0.66	2.99	0.95	0.87	-0.36	-0.11	-0.56	-0.4	EY2017	Agriculture and resource industries
female	-0.26	0.01	0.22	-0.95	-0.47	0.22	0.99	1.03	0.65	0.35	-0.53	0.21	1.01	0.92	1.44	0.69	0.95	0.87	0.57	1.17	0.73	-0.4	EY2019	Agriculture and resource industries
male	2.4	1.3	1.72	0.47	1.4	1.47	1.6	1.03	1.9	1.65	2.25	2.88	1.47	1.47	1.44	2.66	2.05	1.32	1.97	2.02	2.02	3.6	EY2019	Agriculture and resource industries
male	0.18	-0.31	0.22	-0.48	0.47	-0.2	-0.84	0.08	0.23	0.79	-0.53	-0.55	-0.85	-0.18	-0.14	-0.62	-0.51	0.43	0.11	-0.53	-0.56	-0.4	EY2019	Agriculture and resource industries
male	0.63	2.27	1.35	-0.95	1.87	1.89	-0.84	0.55	2.32	2.51	-0.53	2.12	1.47	0.92	-0.14	1.02	3.52	2.65	1.97	0.75	-0.56	-0.4	EY2019	Agriculture and resource industries
male	-0.26	0.33	-0.53	0	-0.47	-0.2	-0.23	0.55	-0.19	0.35	-0.53	-0.93	-0.39	0.37	-0.66	0.03	-0.15	0.87	-0.36	-0.11	-0.56	-0.4	EY2019	Agriculture and resource industries
male	0.18	0.01	0.22	0.47	0.93	0.22	0.99	-0.39	0.23	-0.08	0.16	0.21	0.08	-0.18	-0.14	0.36	-0.15	0.43	0.11	0.32	1.37	-0.4	EY2019	Agriculture and resource industries
male	0.18	0.01	0.22	0.94	0.93	0.64	0.99	1.03	0.65	0.35	2.25	0.97	1.01	1.47	1.44	1.02	0.95	0.87	1.04	1.17	2.02	2.27	EY2019	Agriculture and resource industries
female	0.18	0.65	0.97	0	0.93	1.06	0.38	1.03	1.06	1.22	-0.53	0.59	1.47	0.92	-0.66	2	0.59	0.43	0.57	1.17	0.08	-0.4	EY2019	Agriculture and resource industries
male	1.07	1.3	1.35	0.47	2.81	2.73	0.38	3.4	3.16	1.65	-0.53	2.5	2.87	0.92	-0.66	1.35	2.42	3.54	3.36	1.6	2.02	-0.4	EY2019	Agriculture and resource industries
male	-0.71	1.62	0.6	0	0.47	0.64	-0.23	1.5	0.23	-0.94	-0.53	0.21	0.08	-0.74	-0.66	1.02	0.22	0.87	0.11	1.17	1.37	-0.4	EY2019	Agriculture and resource industries
male	0.18	0.01	-0.91	0	0	1.47	-0.23	1.03	1.06	1.22	0.16	0.59	0.54	0.92	0.92	0.69	1.32	1.32	0.57	1.17	0.08	-0.4	EY2017	Agriculture and resource industries
male	-0.71	0.65	0.97	1.41	0	-0.2	-0.84	-0.39	-0.19	-0.08	-0.53	-0.55	-0.85	-0.74	-0.66	0.69	-0.15	0.43	-0.82	-0.53	-0.56	-0.4	EY2019	Agriculture and resource industries
male	-0.71	-1.28	-0.91	-0.48	-0.94	-1.04	-0.84	-0.87	0.23	-0.08	-0.53	-0.55	0.54	-0.74	-0.14	-0.29	-0.88	0.87	-0.82	-0.53	-0.56	-0.4	EY2019	Agriculture and resource industries
male	1.52	0.33	0.22	0.94	1.87	0.64	0.99	1.03	0.65	-0.08	2.94	0.97	1.01	1.47	1.44	0.69	1.32	0.87	1.04	0.75	2.02	2.27	EY2019	Agriculture and resource industries
male	-1.15	-0.96	-0.91	-0.95	-0.94	-1.04	-0.84	-0.87	-1.03	-0.94	-0.53	-0.93	-0.85	-0.74	-0.66	-0.95	-0.88	-0.91	-0.82	-0.96	-0.56	-0.4	EY2019	Agriculture and resource industries
male	0.18	0.01	-0.91	0	0	1.47	-0.23	1.03	1.06	1.22	0.16	0.59	0.54	0.92	0.92	0.69	1.32	1.32	0.57	1.17	0.08	-0.4	EY2017	Agriculture and resource industries
male	-0.71	0.65	0.97	1.41	0	-0.2	-0.84	-0.39	-0.19	-0.08	-0.53	-0.55	-0.85	-0.74	-0.66	0.69	-0.15	0.43	-0.82	-0.53	-0.56	-0.4	EY2019	Agriculture and resource industries
male	1.07	1.3	2.85	-0.95	0.47	0.64	0.38	0.55	1.48	-0.51	0.16	0.97	0.08	0.37	-0.66	0.69	0.22	1.32	0.11	-0.96	0.73	-0.4	EY2019	Agriculture and resource industries
female	-0.26	0.01	0.22	-0.95	-0.47	0.22	0.99	1.03	0.65	0.35	-0.53	0.21	1.01	0.92	1.44	0.69	0.95	0.87	0.57	1.17	0.73	-0.4	EY2019	Agriculture and resource industries
male	-0.71	1.62	0.6	0	0.47	0.64	-0.23	1.5	0.23	-0.94	-0.53	0.21	0.08	-0.74	-0.66	1.02	0.22	0.87	0.11	1.17	1.37	-0.4	EY2019	Agriculture and resource industries
male	1.07	0.01	0.97	-0.95	0	0.64	0.38	0.55	-0.19	-0.51	0.86	0.21	-0.39	0.37	-0.14	-0.62	-0.15	-0.46	0.57	-0.11	-0.56	-0.4	EY2019	Agriculture and resource industries
male	-0.71	-0.96	0.22	0.47	2.34	0.22	0.99	0.55	1.06	0.35	-0.53	1.74	0.54	0.92	-0.14	1.67	-0.15	0.43	1.04	0.32	0.08	0.27	EY2018	Agriculture and resource industries
male	-0.26	0.33	-0.53	0	-0.47	-0.2	-0.23	0.55	-0.19	0.35	-0.53	-0.93	-0.39	0.37	-0.66	0.03	-0.15	0.87	-0.36	-0.11	-0.56	-0.4	EY2019	Agriculture and resource industries
male	-0.71	1.62	0.6	0	0.47	0.64	-0.23	1.5	0.23	-0.94	-0.53	0.21	0.08	-0.74	-0.66	1.02	0.22	0.87	0.11	1.17	1.37	-0.4	EY2019	Agriculture and resource industries
male	-0.26	-0.96	0.22	-0.95	0	-0.62	-0.84	-0.87	-0.61	-0.94	-0.53	-0.93	-0.39	-0.74	-0.66	2	-0.88	0.43	-0.82	1.17	-0.56	-0.4	EY2018	Agriculture and resource industries
female	-0.71	1.3	0.22	-0.48	-0.94	-0.62	-0.84	-0.87	-1.03	-0.51	-0.53	-0.93	-0.85	-0.74	-0.66	0.03	-0.88	-0.91	-0.82	-0.96	-0.56	-0.4	EY2019	Agriculture and resource industries
male	0.63	0.01	0.6	-0.95	0.93	0.64	-0.84	-0.39	0.23	-0.08	-0.53	0.97	2.87	-0.74	-0.66	2	0.59	1.32	0.11	0.32	0.08	-0.4	EY2017	Agriculture and resource industries
female	1.96	2.59	1.72	0.94	1.87	1.89	0.38	1.98	2.32	1.22	-0.53	2.12	2.4	0.92	3.02	1.35	2.42	2.65	1.97	1.17	0.08	0.94	EY2017	Agriculture and resource industries
female	-0.26	0.01	1.72	-0.48	-0.94	-1.04	0.38	-0.87	-1.03	-0.94	-0.53	0.21	-0.85	-0.74	1.44	-0.29	0.22	-0.91	-0.82	0.32	-0.56	-0.4	EY2018	Agriculture and resource industries
male	1.52	-0.64	0.97	1.41	0.47	1.06	0.38	1.98	0.23	0.79	0.16	0.59	0.08	0.92	-0.14	0.36	-0.15	-0.46	0.11	0.32	0.08	-0.4	EY2019	Agriculture and resource industries
male	1.07	1.3	2.85	-0.95	0.47	0.64	0.38	0.55	1.48	-0.51	0.16	0.97	0.08	0.37	-0.66	0.69	0.22	1.32	0.11	-0.96	0.73	-0.4	EY2019	Agriculture and resource industries
female	1.52	1.62	2.1	0.94	2.34	1.47	-0.23	1.03	1.06	1.65	-0.53	1.35	2.87	-0.18	1.44	2.33	1.69	1.32	1.04	2.87	0.73	-0.4	EY2019	Agriculture and resource industries
female	-0.71	-0.64	-1.28	0.47	0.93	0.64	-0.84	-0.87	1.48	-0.94	-0.53	-0.93	-0.85	-0.74	-0.66	-0.29	-0.51	-0.91	-0.36	-0.96	-0.56	-0.4	EY2018	Agriculture and resource industries
female	0.63	1.62	1.35	-0.48	0.47	1.06	-0.23	0.08	-0.19	0.35	-0.53	0.21	1.47	-0.74	-0.66	1.35	1.69	-0.02	-0.82	-0.11	0.08	-0.4	EY2019	Agriculture and resource industries
male	-0.71	-1.28	-0.53	-0.95	0	-0.2	-0.23	-0.39	1.06	-0.94	-0.53	0.21	-0.39	-0.18	-0.66	0.36	0.22	-0.02	-0.36	0.32	-0.56	-0.4	EY2019	Agriculture and resource industries
female	0.18	1.3	-0.16	-0.95	0.93	0.64	0.99	0.08	0.23	0.35	-0.53	-0.55	0.08	-0.74	-0.66	1.67	-0.51	0.43	-0.36	-0.53	-0.56	-0.4	EY2018	Agriculture and resource industries
male	-0.71	-0.96	0.22	0.47	2.34	0.22	0.99	0.55	1.06	0.35	-0.53	1.74	0.54	0.92	-0.14	1.67	-0.15	0.43	1.04	0.32	0.08	0.27	EY2018	Agriculture and resource industries
male	-0.71	2.27	1.72	0.94	-0.47	0.64	0.38	0.08	1.9	0.35	1.55	0.21	1.94	0.92	-0.14	2.33	0.22	1.76	1.97	-0.11	1.37	-0.4	EY2017	Agriculture and resource industries
female	0.18	2.27	2.47	1.88	0.93	1.89	2.82	1.03	1.48	-0.08	-0.53	0.97	-0.85	0.37	3.55	1.35	1.32	1.32	1.5	3.72	-0.56	-0.4	EY2018	Agriculture and resource industries
female	0.18	0.01	0.22	-0.48	1.4	0.22	-0.84	0.55	0.65	0.79	-0.53	0.59	1.01	-0.74	-0.66	-0.29	0.59	0.43	0.57	-0.53	0.08	-0.4	EY2019	Agriculture and resource industries
male	1.52	0.98	0.97	3.77	2.34	0.64	0.99	2.92	1.06	0.35	-0.53	0.97	0.54	0.92	0.92	0.69	0.95	0.43	1.5	2.45	2.02	2.27	EY2019	Agriculture and resource industries
female	1.07	2.59	2.85	1.41	2.34	2.31	0.99	0.08	2.74	2.08	0.16	3.26	1.94	-0.74	1.97	1.35	3.88	2.2	1.97	2.87	2.02	1.6	EY2019	Agriculture and resource industries
female	0.18	1.3	-0.16	-0.95	0.93	0.64	0.99	0.08	0.23	0.35	-0.53	-0.55	0.08	-0.74	-0.66	1.67	-0.51	0.43	-0.36	-0.53	-0.56	-0.4	EY2018	Agriculture and resource industries
male	-0.71	0.01	0.97	0.47	-0.94	0.22	-0.84	-0.39	-1.03	-0.51	-0.53	-0.55	-0.85	-0.74	-0.66	-0.29	-0.88	-0.46	-0.82	-0.11	-0.56	1.6	EY2017	Agriculture and resource industries
female	-0.71	-0.64	-1.28	0.47	0.93	0.64	-0.84	-0.87	1.48	-0.94	-0.53	-0.93	-0.85	-0.74	-0.66	-0.29	-0.51	-0.91	-0.36	-0.96	-0.56	-0.4	EY2018	Agriculture and resource industries
female	0.18	1.3	1.72	0	0	1.47	-0.84	-0.87	-0.19	-0.08	-0.53	0.59	-0.39	-0.74	-0.66	-0.62	0.22	-0.02	0.57	0.32	0.08	-0.4	EY2017	Agriculture and resource industries
male	-1.15	0.01	0.97	-0.48	-0.94	0.64	-0.84	-0.39	1.06	1.65	-0.53	-0.17	-0.39	-0.74	-0.66	0.03	-0.88	1.76	-0.36	-0.96	-0.56	-0.4	EY2019	Agriculture and resource industries
male	-0.71	0.01	0.97	0.47	-0.94	0.22	-0.84	-0.39	-1.03	-0.51	-0.53	-0.55	-0.85	-0.74	-0.66	-0.29	-0.88	-0.46	-0.82	-0.11	-0.56	1.6	EY2017	Agriculture and resource industries
male	-0.71	0.33	-1.28	-0.95	-0.94	-0.2	-0.84	-0.87	-1.03	-0.94	-0.53	-0.17	0.54	-0.74	0.39	-0.62	-0.88	-0.91	-0.82	-0.11	-0.56	-0.4	EY2017	Agriculture and resource industries
male	-1.15	0.01	0.97	-0.48	-0.94	0.64	-0.84	-0.39	1.06	1.65	-0.53	-0.17	-0.39	-0.74	-0.66	0.03	-0.88	1.76	-0.36	-0.96	-0.56	-0.4	EY2019	Agriculture and resource industries
male	-1.15	-1.28	-1.28	-0.95	-0.94	-1.04	-0.84	-0.87	-1.03	-0.94	-0.53	-0.93	-0.85	-0.74	-0.66	-0.95	-0.88	-0.91	-0.82	-0.96	-0.56	-0.4	EY2019	Agriculture and resource industries
female	0.18	0.65	0.97	0	0.93	1.06	0.38	1.03	1.06	1.22	-0.53	0.59	1.47	0.92	-0.66	2	0.59	0.43	0.57	1.17	0.08	-0.4	EY2019	Agriculture and resource industries
male	-1.15	-1.28	-1.28	-0.95	-0.94	-1.04	-0.84	-0.87	-1.03	-0.94	-0.53	-0.93	-0.85	-0.74	-0.66	-0.95	-0.88	-0.91	-0.82	-0.96	-0.56	-0.4	EY2019	Agriculture and resource industries
male	-1.15	1.62	0.6	0	0.47	-0.62	-0.84	-0.87	-0.61	-0.08	-0.53	-0.17	1.47	-0.74	-0.66	2	-0.15	0.87	-0.36	2.45	0.73	-0.4	EY2019	Agriculture and resource industries
male	1.52	-0.64	-0.91	-0.95	1.4	0.22	-0.23	0.08	1.06	1.65	-0.53	0.97	1.47	-0.18	0.39	0.36	0.22	0.43	1.04	1.6	0.73	-0.4	EY2019	Agriculture and resource industries
female	-0.26	-0.96	-1.28	0.47	-0.94	-0.62	0.38	-0.87	-0.61	-0.94	-0.53	-0.93	-0.85	-0.18	-0.66	-0.62	-0.88	-0.46	-0.82	-0.96	0.73	-0.4	EY2017	Agriculture and resource industries
male	-0.71	-1.28	-0.91	-0.48	-0.94	-1.04	-0.84	-0.87	0.23	-0.08	-0.53	-0.55	0.54	-0.74	-0.14	-0.29	-0.88	0.87	-0.82	-0.53	-0.56	-0.4	EY2019	Agriculture and resource industries
male	-1.15	-1.28	-0.91	0	-0.94	-1.04	-0.84	-0.87	-0.61	-0.94	-0.53	-0.93	-0.39	-0.74	-0.66	-0.95	-0.88	-0.46	-0.82	-0.53	-0.56	-0.4	EY2018	Agriculture and resource industries
male	1.52	1.94	2.85	2.83	2.81	3.57	0.38	3.87	2.74	3.37	0.16	3.26	1.47	0.92	-0.66	1.67	4.25	3.98	2.9	1.6	4.6	1.6	EY2017	Agriculture and resource industries
male	1.96	0.01	-0.16	0.47	1.87	1.06	0.99	1.98	1.06	1.22	0.16	0.21	2.87	0.37	3.02	-0.95	-0.51	-0.91	2.9	1.17	0.73	-0.4	EY2019	Agriculture and resource industries
female	1.96	2.59	1.72	0.94	1.87	1.89	0.38	1.98	2.32	1.22	-0.53	2.12	2.4	0.92	3.02	1.35	2.42	2.65	1.97	1.17	0.08	0.94	EY2017	Agriculture and resource industries
male	1.96	0.01	-0.16	0.47	1.87	1.06	0.99	1.98	1.06	1.22	0.16	0.21	2.87	0.37	3.02	-0.95	-0.51	-0.91	2.9	1.17	0.73	-0.4	EY2019	Agriculture and resource industries
male	1.52	0.98	0.97	3.77	2.34	0.64	0.99	2.92	1.06	0.35	-0.53	0.97	0.54	0.92	0.92	0.69	0.95	0.43	1.5	2.45	2.02	2.27	EY2019	Agriculture and resource industries
male	1.52	0.33	0.6	1.41	0.93	1.47	-0.84	1.98	2.32	-0.08	-0.53	0.21	1.47	0.92	-0.14	0.36	0.95	1.32	1.97	0.32	0.73	-0.4	EY2018	Agriculture and resource industries
female	1.96	2.59	1.72	0.94	1.87	1.89	0.38	1.98	2.32	1.22	-0.53	2.12	2.4	0.92	3.02	1.35	2.42	2.65	1.97	1.17	0.08	0.94	EY2017	Agriculture and resource industries
male	-0.71	2.27	1.72	0.94	-0.47	0.64	0.38	0.08	1.9	0.35	1.55	0.21	1.94	0.92	-0.14	2.33	0.22	1.76	1.97	-0.11	1.37	-0.4	EY2017	Agriculture and resource industries
male	1.07	1.3	1.35	0.47	2.81	2.73	0.38	3.4	3.16	1.65	-0.53	2.5	2.87	0.92	-0.66	1.35	2.42	3.54	3.36	1.6	2.02	-0.4	EY2019	Agriculture and resource industries
male	-0.71	0.65	0.97	1.41	0	-0.2	-0.84	-0.39	-0.19	-0.08	-0.53	-0.55	-0.85	-0.74	-0.66	0.69	-0.15	0.43	-0.82	-0.53	-0.56	-0.4	EY2019	Agriculture and resource industries
female	0.63	1.62	1.35	-0.48	0.47	1.06	-0.23	0.08	-0.19	0.35	-0.53	0.21	1.47	-0.74	-0.66	1.35	1.69	-0.02	-0.82	-0.11	0.08	-0.4	EY2019	Agriculture and resource industries
male	1.96	0.65	0.6	1.88	-0.94	0.64	2.82	0.55	0.23	1.65	-0.53	0.97	-0.85	0.92	-0.14	1.35	0.95	1.76	1.04	2.02	0.08	0.27	EY2019	Agriculture and resource industries
female	-0.26	-0.96	-1.28	0.47	-0.94	-0.62	0.38	-0.87	-0.61	-0.94	-0.53	-0.93	-0.85	-0.18	-0.66	-0.62	-0.88	-0.46	-0.82	-0.96	0.73	-0.4	EY2017	Agriculture and resource industries
male	-0.71	2.27	1.72	0.94	-0.47	0.64	0.38	0.08	1.9	0.35	1.55	0.21	1.94	0.92	-0.14	2.33	0.22	1.76	1.97	-0.11	1.37	-0.4	EY2017	Agriculture and resource industries
male	-1.15	1.62	0.6	0	0.47	-0.62	-0.84	-0.87	-0.61	-0.08	-0.53	-0.17	1.47	-0.74	-0.66	2	-0.15	0.87	-0.36	2.45	0.73	-0.4	EY2019	Agriculture and resource industries
male	0.63	2.27	1.35	-0.95	1.87	1.89	-0.84	0.55	2.32	2.51	-0.53	2.12	1.47	0.92	-0.14	1.02	3.52	2.65	1.97	0.75	-0.56	-0.4	EY2019	Agriculture and resource industries
female	-0.71	1.3	0.22	-0.48	-0.94	-0.62	-0.84	-0.87	-1.03	-0.51	-0.53	-0.93	-0.85	-0.74	-0.66	0.03	-0.88	-0.91	-0.82	-0.96	-0.56	-0.4	EY2019	Agriculture and resource industries
male	0.18	0.01	-0.91	0	0	1.47	-0.23	1.03	1.06	1.22	0.16	0.59	0.54	0.92	0.92	0.69	1.32	1.32	0.57	1.17	0.08	-0.4	EY2017	Agriculture and resource industries
female	1.07	0.65	0.22	-0.95	0	0.22	0.38	0.55	-0.61	-0.08	-0.53	0.21	-0.39	-0.18	-0.66	0.03	-0.88	-0.02	0.11	-0.11	-0.56	-0.4	EY2017	Agriculture and resource industries
female	1.07	1.3	1.35	-0.48	0.93	2.31	0.99	1.5	0.65	1.22	-0.53	0.97	1.01	0.92	-0.14	1.02	1.69	1.76	0.57	1.17	0.08	-0.4	EY2019	Agriculture and resource industries
male	-1.15	0.01	0.97	-0.48	-0.94	0.64	-0.84	-0.39	1.06	1.65	-0.53	-0.17	-0.39	-0.74	-0.66	0.03	-0.88	1.76	-0.36	-0.96	-0.56	-0.4	EY2019	Agriculture and resource industries
male	-0.71	1.62	0.6	0	0.47	0.64	-0.23	1.5	0.23	-0.94	-0.53	0.21	0.08	-0.74	-0.66	1.02	0.22	0.87	0.11	1.17	1.37	-0.4	EY2019	Agriculture and resource industries
male	-0.71	-0.96	0.22	0.47	2.34	0.22	0.99	0.55	1.06	0.35	-0.53	1.74	0.54	0.92	-0.14	1.67	-0.15	0.43	1.04	0.32	0.08	0.27	EY2018	Agriculture and resource industries
female	0.63	1.3	0.97	-0.48	0.93	1.47	0.38	0.08	0.65	0.79	0.16	0.97	1.94	-0.18	-0.66	2.99	0.95	0.87	-0.36	-0.11	-0.56	-0.4	EY2017	Agriculture and resource industries
female	0.63	1.3	0.97	-0.48	0.93	1.47	0.38	0.08	0.65	0.79	0.16	0.97	1.94	-0.18	-0.66	2.99	0.95	0.87	-0.36	-0.11	-0.56	-0.4	EY2017	Agriculture and resource industries
male	-0.71	2.27	1.72	0.94	-0.47	0.64	0.38	0.08	1.9	0.35	1.55	0.21	1.94	0.92	-0.14	2.33	0.22	1.76	1.97	-0.11	1.37	-0.4	EY2017	Agriculture and resource industries
male	2.4	1.3	1.72	0.47	1.4	1.47	1.6	1.03	1.9	1.65	2.25	2.88	1.47	1.47	1.44	2.66	2.05	1.32	1.97	2.02	2.02	3.6	EY2019	Agriculture and resource industries
female	0.63	1.62	1.35	-0.48	0.47	1.06	-0.23	0.08	-0.19	0.35	-0.53	0.21	1.47	-0.74	-0.66	1.35	1.69	-0.02	-0.82	-0.11	0.08	-0.4	EY2019	Agriculture and resource industries
male	1.52	0.33	0.6	1.41	0.93	1.47	-0.84	1.98	2.32	-0.08	-0.53	0.21	1.47	0.92	-0.14	0.36	0.95	1.32	1.97	0.32	0.73	-0.4	EY2018	Agriculture and resource industries
female	0.18	2.27	2.47	1.88	0.93	1.89	2.82	1.03	1.48	-0.08	-0.53	0.97	-0.85	0.37	3.55	1.35	1.32	1.32	1.5	3.72	-0.56	-0.4	EY2018	Agriculture and resource industries
male	0.63	0.01	0.6	-0.95	0.93	0.64	-0.84	-0.39	0.23	-0.08	-0.53	0.97	2.87	-0.74	-0.66	2	0.59	1.32	0.11	0.32	0.08	-0.4	EY2017	Agriculture and resource industries
female	0.18	2.27	2.47	1.88	0.93	1.89	2.82	1.03	1.48	-0.08	-0.53	0.97	-0.85	0.37	3.55	1.35	1.32	1.32	1.5	3.72	-0.56	-0.4	EY2018	Agriculture and resource industries
female	0.63	1.3	0.97	-0.48	0.93	1.47	0.38	0.08	0.65	0.79	0.16	0.97	1.94	-0.18	-0.66	2.99	0.95	0.87	-0.36	-0.11	-0.56	-0.4	EY2017	Agriculture and resource industries
male	1.52	0.33	0.6	1.41	0.93	1.47	-0.84	1.98	2.32	-0.08	-0.53	0.21	1.47	0.92	-0.14	0.36	0.95	1.32	1.97	0.32	0.73	-0.4	EY2018	Agriculture and resource industries
male	0.18	0.01	0.22	0.94	0.93	0.64	0.99	1.03	0.65	0.35	2.25	0.97	1.01	1.47	1.44	1.02	0.95	0.87	1.04	1.17	2.02	2.27	EY2019	Agriculture and resource industries
male	-1.15	0.01	0.97	-0.48	-0.94	0.64	-0.84	-0.39	1.06	1.65	-0.53	-0.17	-0.39	-0.74	-0.66	0.03	-0.88	1.76	-0.36	-0.96	-0.56	-0.4	EY2019	Agriculture and resource industries
male	0.18	-0.64	-0.53	-0.95	-0.94	-0.62	-0.84	-0.87	-1.03	-0.51	-0.53	-0.93	-0.85	-0.74	-0.66	0.03	-0.88	-0.02	-0.82	-0.11	-0.56	-0.4	EY2017	Agriculture and resource industries
female	1.07	0.65	0.22	-0.95	0	0.22	0.38	0.55	-0.61	-0.08	-0.53	0.21	-0.39	-0.18	-0.66	0.03	-0.88	-0.02	0.11	-0.11	-0.56	-0.4	EY2017	Agriculture and resource industries
female	0.18	2.27	2.47	1.88	0.93	1.89	2.82	1.03	1.48	-0.08	-0.53	0.97	-0.85	0.37	3.55	1.35	1.32	1.32	1.5	3.72	-0.56	-0.4	EY2018	Agriculture and resource industries
female	1.96	2.59	1.72	0.94	1.87	1.89	0.38	1.98	2.32	1.22	-0.53	2.12	2.4	0.92	3.02	1.35	2.42	2.65	1.97	1.17	0.08	0.94	EY2017	Agriculture and resource industries
male	-1.15	-0.96	-0.91	-0.95	-0.94	-1.04	-0.84	-0.87	-1.03	-0.94	-0.53	-0.93	-0.85	-0.74	-0.66	-0.95	-0.88	-0.91	-0.82	-0.96	-0.56	-0.4	EY2019	Agriculture and resource industries
male	-1.15	1.62	0.6	0	0.47	-0.62	-0.84	-0.87	-0.61	-0.08	-0.53	-0.17	1.47	-0.74	-0.66	2	-0.15	0.87	-0.36	2.45	0.73	-0.4	EY2019	Agriculture and resource industries
female	1.07	2.59	2.85	1.41	2.34	2.31	0.99	0.08	2.74	2.08	0.16	3.26	1.94	-0.74	1.97	1.35	3.88	2.2	1.97	2.87	2.02	1.6	EY2019	Agriculture and resource industries
male	-0.71	1.62	0.6	0	0.47	0.64	-0.23	1.5	0.23	-0.94	-0.53	0.21	0.08	-0.74	-0.66	1.02	0.22	0.87	0.11	1.17	1.37	-0.4	EY2019	Agriculture and resource industries
male	-0.71	0.01	0.97	0.47	-0.94	0.22	-0.84	-0.39	-1.03	-0.51	-0.53	-0.55	-0.85	-0.74	-0.66	-0.29	-0.88	-0.46	-0.82	-0.11	-0.56	1.6	EY2017	Agriculture and resource industries
female	1.96	1.94	0.97	-0.95	0.93	1.06	0.38	0.55	1.06	1.22	-0.53	0.59	1.47	0.37	2.49	2.33	0.95	0.43	0.11	-0.11	-0.56	-0.4	EY2019	Agriculture and resource industries
male	0.18	0.01	0.22	0.47	0.93	0.22	0.99	-0.39	0.23	-0.08	0.16	0.21	0.08	-0.18	-0.14	0.36	-0.15	0.43	0.11	0.32	1.37	-0.4	EY2019	Agriculture and resource industries
male	1.96	0.01	-0.16	0.47	1.87	1.06	0.99	1.98	1.06	1.22	0.16	0.21	2.87	0.37	3.02	-0.95	-0.51	-0.91	2.9	1.17	0.73	-0.4	EY2019	Agriculture and resource industries
male	0.63	2.27	1.35	-0.95	1.87	1.89	-0.84	0.55	2.32	2.51	-0.53	2.12	1.47	0.92	-0.14	1.02	3.52	2.65	1.97	0.75	-0.56	-0.4	EY2019	Agriculture and resource industries
female	-0.71	1.3	0.22	-0.48	-0.94	-0.62	-0.84	-0.87	-1.03	-0.51	-0.53	-0.93	-0.85	-0.74	-0.66	0.03	-0.88	-0.91	-0.82	-0.96	-0.56	-0.4	EY2019	Agriculture and resource industries
female	0.63	1.62	1.35	-0.48	0.47	1.06	-0.23	0.08	-0.19	0.35	-0.53	0.21	1.47	-0.74	-0.66	1.35	1.69	-0.02	-0.82	-0.11	0.08	-0.4	EY2019	Agriculture and resource industries
male	-1.15	-1.28	-1.28	-0.95	-0.94	-1.04	-0.23	-0.87	-1.03	-0.08	-0.53	-0.17	-0.85	-0.74	-0.66	-0.29	-0.88	-0.91	-0.82	-0.53	-0.56	-0.4	EY2017	Agriculture and resource industries
male	-1.15	-1.28	-0.91	0	-0.94	-1.04	-0.84	-0.87	-0.61	-0.94	-0.53	-0.93	-0.39	-0.74	-0.66	-0.95	-0.88	-0.46	-0.82	-0.53	-0.56	-0.4	EY2018	Agriculture and resource industries
female	3.29	0.98	1.35	-0.48	0.47	1.06	-0.23	1.03	0.23	0.35	-0.53	0.21	-0.85	1.47	-0.66	1.35	-0.51	0.87	1.04	0.75	0.73	-0.4	EY2019	Agriculture and resource industries
male	1.07	1.3	1.35	0.47	2.81	2.73	0.38	3.4	3.16	1.65	-0.53	2.5	2.87	0.92	-0.66	1.35	2.42	3.54	3.36	1.6	2.02	-0.4	EY2019	Agriculture and resource industries
female	-0.71	1.3	0.22	-0.48	-0.94	-0.62	-0.84	-0.87	-1.03	-0.51	-0.53	-0.93	-0.85	-0.74	-0.66	0.03	-0.88	-0.91	-0.82	-0.96	-0.56	-0.4	EY2019	Agriculture and resource industries
male	1.52	-0.64	-0.91	-0.95	1.4	0.22	-0.23	0.08	1.06	1.65	-0.53	0.97	1.47	-0.18	0.39	0.36	0.22	0.43	1.04	1.6	0.73	-0.4	EY2019	Agriculture and resource industries
female	0.18	0.01	0.22	-0.48	1.4	0.22	-0.84	0.55	0.65	0.79	-0.53	0.59	1.01	-0.74	-0.66	-0.29	0.59	0.43	0.57	-0.53	0.08	-0.4	EY2019	Agriculture and resource industries
female	0.18	0.65	0.97	0	0.93	1.06	0.38	1.03	1.06	1.22	-0.53	0.59	1.47	0.92	-0.66	2	0.59	0.43	0.57	1.17	0.08	-0.4	EY2019	Agriculture and resource industries
female	-0.71	0.65	-0.53	0.47	0	1.06	0.99	0.55	0.23	0.79	-0.53	-0.17	-0.39	-0.18	0.39	0.69	-0.88	-0.02	0.57	1.17	0.73	-0.4	EY2017	Agriculture and resource industries
female	1.52	0.98	1.35	-0.95	0.47	-0.62	-0.23	1.03	2.32	-0.51	-0.53	0.59	-0.39	0.37	-0.66	0.69	1.32	0.87	0.11	1.6	-0.56	-0.4	EY2019	Agriculture and resource industries
female	-0.71	-0.64	-1.28	0.47	0.93	0.64	-0.84	-0.87	1.48	-0.94	-0.53	-0.93	-0.85	-0.74	-0.66	-0.29	-0.51	-0.91	-0.36	-0.96	-0.56	-0.4	EY2018	Agriculture and resource industries
male	-0.71	2.27	1.72	0.94	-0.47	0.64	0.38	0.08	1.9	0.35	1.55	0.21	1.94	0.92	-0.14	2.33	0.22	1.76	1.97	-0.11	1.37	-0.4	EY2017	Agriculture and resource industries
male	1.07	1.3	1.35	0.47	2.81	2.73	0.38	3.4	3.16	1.65	-0.53	2.5	2.87	0.92	-0.66	1.35	2.42	3.54	3.36	1.6	2.02	-0.4	EY2019	Agriculture and resource industries
male	0.63	-0.31	0.22	0.94	0.93	0.64	1.6	1.03	0.65	0.35	2.25	0.59	1.01	1.47	1.44	0.36	0.95	0.87	1.04	0.75	2.02	0.27	EY2018	Agriculture and resource industries
female	3.29	0.98	1.35	-0.48	0.47	1.06	-0.23	1.03	0.23	0.35	-0.53	0.21	-0.85	1.47	-0.66	1.35	-0.51	0.87	1.04	0.75	0.73	-0.4	EY2019	Agriculture and resource industries
female	0.63	1.3	0.97	-0.48	0.93	1.47	0.38	0.08	0.65	0.79	0.16	0.97	1.94	-0.18	-0.66	2.99	0.95	0.87	-0.36	-0.11	-0.56	-0.4	EY2017	Agriculture and resource industries
male	1.96	0.65	0.6	1.88	-0.94	0.64	2.82	0.55	0.23	1.65	-0.53	0.97	-0.85	0.92	-0.14	1.35	0.95	1.76	1.04	2.02	0.08	0.27	EY2019	Agriculture and resource industries
male	1.96	0.01	-0.16	0.47	1.87	1.06	0.99	1.98	1.06	1.22	0.16	0.21	2.87	0.37	3.02	-0.95	-0.51	-0.91	2.9	1.17	0.73	-0.4	EY2019	Agriculture and resource industries
female	0.18	0.65	0.97	0	0.93	1.06	0.38	1.03	1.06	1.22	-0.53	0.59	1.47	0.92	-0.66	2	0.59	0.43	0.57	1.17	0.08	-0.4	EY2019	Agriculture and resource industries
male	0.18	-0.64	-0.53	-0.95	-0.94	-0.62	-0.84	-0.87	-1.03	-0.51	-0.53	-0.93	-0.85	-0.74	-0.66	0.03	-0.88	-0.02	-0.82	-0.11	-0.56	-0.4	EY2017	Agriculture and resource industries
female	0.18	0.98	1.35	1.41	1.87	2.31	0.38	1.5	1.9	0.35	0.16	1.35	0.08	0.37	-0.14	0.36	1.69	1.76	1.5	1.17	2.02	0.27	EY2019	Agriculture and resource industries
female	-0.71	-0.64	-1.28	0.47	0.93	0.64	-0.84	-0.87	1.48	-0.94	-0.53	-0.93	-0.85	-0.74	-0.66	-0.29	-0.51	-0.91	-0.36	-0.96	-0.56	-0.4	EY2018	Agriculture and resource industries
female	1.07	1.3	1.35	-0.48	0.93	2.31	0.99	1.5	0.65	1.22	-0.53	0.97	1.01	0.92	-0.14	1.02	1.69	1.76	0.57	1.17	0.08	-0.4	EY2019	Agriculture and resource industries
male	1.07	1.3	1.35	0.47	2.81	2.73	0.38	3.4	3.16	1.65	-0.53	2.5	2.87	0.92	-0.66	1.35	2.42	3.54	3.36	1.6	2.02	-0.4	EY2019	Agriculture and resource industries
male	-1.15	-1.28	-0.91	0	-0.94	-1.04	-0.84	-0.87	-0.61	-0.94	-0.53	-0.93	-0.39	-0.74	-0.66	-0.95	-0.88	-0.46	-0.82	-0.53	-0.56	-0.4	EY2018	Agriculture and resource industries
female	0.18	0.33	0.6	-0.48	0.93	-0.62	0.38	-0.39	0.65	-0.51	0.16	-0.17	-0.85	-0.18	-0.66	-0.62	-0.88	-0.91	-0.36	0.32	-0.56	-0.4	EY2018	Agriculture and resource industries
male	-0.71	0.65	0.97	1.41	0	-0.2	-0.84	-0.39	-0.19	-0.08	-0.53	-0.55	-0.85	-0.74	-0.66	0.69	-0.15	0.43	-0.82	-0.53	-0.56	-0.4	EY2019	Agriculture and resource industries
female	0.18	1.3	-0.16	-0.95	0.93	0.64	0.99	0.08	0.23	0.35	-0.53	-0.55	0.08	-0.74	-0.66	1.67	-0.51	0.43	-0.36	-0.53	-0.56	-0.4	EY2018	Agriculture and resource industries
male	0.18	-0.31	0.22	-0.48	0.47	-0.2	-0.84	0.08	0.23	0.79	-0.53	-0.55	-0.85	-0.18	-0.14	-0.62	-0.51	0.43	0.11	-0.53	-0.56	-0.4	EY2019	Agriculture and resource industries
male	1.52	1.94	2.85	2.83	2.81	3.57	0.38	3.87	2.74	3.37	0.16	3.26	1.47	0.92	-0.66	1.67	4.25	3.98	2.9	1.6	4.6	1.6	EY2017	Agriculture and resource industries
male	-0.71	-0.96	0.22	0.47	2.34	0.22	0.99	0.55	1.06	0.35	-0.53	1.74	0.54	0.92	-0.14	1.67	-0.15	0.43	1.04	0.32	0.08	0.27	EY2018	Agriculture and resource industries
female	0.18	0.01	0.22	-0.48	1.4	0.22	-0.84	0.55	0.65	0.79	-0.53	0.59	1.01	-0.74	-0.66	-0.29	0.59	0.43	0.57	-0.53	0.08	-0.4	EY2019	Agriculture and resource industries
female	-0.71	-0.64	-1.28	0.47	0.93	0.64	-0.84	-0.87	1.48	-0.94	-0.53	-0.93	-0.85	-0.74	-0.66	-0.29	-0.51	-0.91	-0.36	-0.96	-0.56	-0.4	EY2018	Agriculture and resource industries
male	1.07	1.3	2.85	-0.95	0.47	0.64	0.38	0.55	1.48	-0.51	0.16	0.97	0.08	0.37	-0.66	0.69	0.22	1.32	0.11	-0.96	0.73	-0.4	EY2019	Agriculture and resource industries
male	1.52	-0.64	-0.91	-0.95	1.4	0.22	-0.23	0.08	1.06	1.65	-0.53	0.97	1.47	-0.18	0.39	0.36	0.22	0.43	1.04	1.6	0.73	-0.4	EY2019	Agriculture and resource industries
male	-0.71	0.01	0.97	0.47	-0.94	0.22	-0.84	-0.39	-1.03	-0.51	-0.53	-0.55	-0.85	-0.74	-0.66	-0.29	-0.88	-0.46	-0.82	-0.11	-0.56	1.6	EY2017	Agriculture and resource industries
male	-0.26	-0.96	0.22	-0.95	0	-0.62	-0.84	-0.87	-0.61	-0.94	-0.53	-0.93	-0.39	-0.74	-0.66	2	-0.88	0.43	-0.82	1.17	-0.56	-0.4	EY2018	Agriculture and resource industries
female	1.52	1.3	0.97	0	2.81	3.15	0.38	1.98	1.9	4.23	0.86	2.12	2.87	-0.74	0.92	1.35	3.15	2.2	3.36	1.6	3.95	2.27	EY2019	Agriculture and resource industries
female	1.52	1.3	0.97	0	2.81	3.15	0.38	1.98	1.9	4.23	0.86	2.12	2.87	-0.74	0.92	1.35	3.15	2.2	3.36	1.6	3.95	2.27	EY2019	Agriculture and resource industries
male	2.4	1.3	1.72	0.47	1.4	1.47	1.6	1.03	1.9	1.65	2.25	2.88	1.47	1.47	1.44	2.66	2.05	1.32	1.97	2.02	2.02	3.6	EY2019	Agriculture and resource industries
male	0.18	-0.31	0.22	-0.48	0.47	-0.2	-0.84	0.08	0.23	0.79	-0.53	-0.55	-0.85	-0.18	-0.14	-0.62	-0.51	0.43	0.11	-0.53	-0.56	-0.4	EY2019	Agriculture and resource industries
male	-0.71	1.62	0.6	0	0.47	0.64	-0.23	1.5	0.23	-0.94	-0.53	0.21	0.08	-0.74	-0.66	1.02	0.22	0.87	0.11	1.17	1.37	-0.4	EY2019	Agriculture and resource industries
male	-0.71	2.27	1.72	0.94	-0.47	0.64	0.38	0.08	1.9	0.35	1.55	0.21	1.94	0.92	-0.14	2.33	0.22	1.76	1.97	-0.11	1.37	-0.4	EY2017	Agriculture and resource industries
female	0.18	0.33	0.6	-0.48	0.93	-0.62	0.38	-0.39	0.65	-0.51	0.16	-0.17	-0.85	-0.18	-0.66	-0.62	-0.88	-0.91	-0.36	0.32	-0.56	-0.4	EY2018	Agriculture and resource industries
female	0.18	1.3	-0.16	-0.95	0.93	0.64	0.99	0.08	0.23	0.35	-0.53	-0.55	0.08	-0.74	-0.66	1.67	-0.51	0.43	-0.36	-0.53	-0.56	-0.4	EY2018	Agriculture and resource industries
male	0.18	0.01	0.22	0.47	0.93	0.22	0.99	-0.39	0.23	-0.08	0.16	0.21	0.08	-0.18	-0.14	0.36	-0.15	0.43	0.11	0.32	1.37	-0.4	EY2019	Agriculture and resource industries
male	1.07	1.3	2.85	-0.95	0.47	0.64	0.38	0.55	1.48	-0.51	0.16	0.97	0.08	0.37	-0.66	0.69	0.22	1.32	0.11	-0.96	0.73	-0.4	EY2019	Agriculture and resource industries
female	1.52	1.3	0.97	0	2.81	3.15	0.38	1.98	1.9	4.23	0.86	2.12	2.87	-0.74	0.92	1.35	3.15	2.2	3.36	1.6	3.95	2.27	EY2019	Agriculture and resource industries
male	1.07	1.3	1.35	0.47	2.81	2.73	0.38	3.4	3.16	1.65	-0.53	2.5	2.87	0.92	-0.66	1.35	2.42	3.54	3.36	1.6	2.02	-0.4	EY2019	Agriculture and resource industries
male	-0.26	0.33	-0.53	0	-0.47	-0.2	-0.23	0.55	-0.19	0.35	-0.53	-0.93	-0.39	0.37	-0.66	0.03	-0.15	0.87	-0.36	-0.11	-0.56	-0.4	EY2019	Agriculture and resource industries
male	1.52	0.98	0.97	3.77	2.34	0.64	0.99	2.92	1.06	0.35	-0.53	0.97	0.54	0.92	0.92	0.69	0.95	0.43	1.5	2.45	2.02	2.27	EY2019	Agriculture and resource industries
female	-0.26	0.01	1.72	-0.48	-0.94	-1.04	0.38	-0.87	-1.03	-0.94	-0.53	0.21	-0.85	-0.74	1.44	-0.29	0.22	-0.91	-0.82	0.32	-0.56	-0.4	EY2018	Agriculture and resource industries
female	-1.15	0.98	0.22	0.47	-0.47	-0.2	-0.23	-0.39	-0.19	-0.94	-0.53	-0.93	-0.85	-0.74	-0.66	-0.62	-0.88	-0.46	-0.36	-0.96	-0.56	-0.4	EY2019	Agriculture and resource industries
female	1.52	0.98	1.35	-0.95	0.47	-0.62	-0.23	1.03	2.32	-0.51	-0.53	0.59	-0.39	0.37	-0.66	0.69	1.32	0.87	0.11	1.6	-0.56	-0.4	EY2019	Agriculture and resource industries
female	0.63	1.62	1.35	-0.48	0.47	1.06	-0.23	0.08	-0.19	0.35	-0.53	0.21	1.47	-0.74	-0.66	1.35	1.69	-0.02	-0.82	-0.11	0.08	-0.4	EY2019	Agriculture and resource industries
male	-0.71	-0.96	0.22	0.47	2.34	0.22	0.99	0.55	1.06	0.35	-0.53	1.74	0.54	0.92	-0.14	1.67	-0.15	0.43	1.04	0.32	0.08	0.27	EY2018	Agriculture and resource industries
male	0.18	-0.64	-0.53	-0.95	-0.94	-0.62	-0.84	-0.87	-1.03	-0.51	-0.53	-0.93	-0.85	-0.74	-0.66	0.03	-0.88	-0.02	-0.82	-0.11	-0.56	-0.4	EY2017	Agriculture and resource industries
male	-0.71	1.62	0.6	0	0.47	0.64	-0.23	1.5	0.23	-0.94	-0.53	0.21	0.08	-0.74	-0.66	1.02	0.22	0.87	0.11	1.17	1.37	-0.4	EY2019	Agriculture and resource industries
male	0.18	-0.31	-0.53	0.94	-0.47	1.47	0.99	0.55	0.23	0.79	0.86	0.21	-0.39	-0.18	0.92	0.36	0.22	-0.46	1.5	0.75	2.02	-0.4	EY2019	Agriculture and resource industries
male	2.4	1.3	1.72	0.47	1.4	1.47	1.6	1.03	1.9	1.65	2.25	2.88	1.47	1.47	1.44	2.66	2.05	1.32	1.97	2.02	2.02	3.6	EY2019	Agriculture and resource industries
male	-0.71	-1.28	-0.53	-0.95	0	-0.2	-0.23	-0.39	1.06	-0.94	-0.53	0.21	-0.39	-0.18	-0.66	0.36	0.22	-0.02	-0.36	0.32	-0.56	-0.4	EY2019	Agriculture and resource industries
male	0.18	-0.31	0.22	-0.48	0.47	-0.2	-0.84	0.08	0.23	0.79	-0.53	-0.55	-0.85	-0.18	-0.14	-0.62	-0.51	0.43	0.11	-0.53	-0.56	-0.4	EY2019	Agriculture and resource industries
male	0.18	0.01	0.22	0.47	0.93	0.22	0.99	-0.39	0.23	-0.08	0.16	0.21	0.08	-0.18	-0.14	0.36	-0.15	0.43	0.11	0.32	1.37	-0.4	EY2019	Agriculture and resource industries
female	1.52	1.3	0.97	0	2.81	3.15	0.38	1.98	1.9	4.23	0.86	2.12	2.87	-0.74	0.92	1.35	3.15	2.2	3.36	1.6	3.95	2.27	EY2019	Agriculture and resource industries
male	-1.15	-0.96	-0.91	-0.95	-0.94	-1.04	-0.84	-0.87	-1.03	-0.94	-0.53	-0.93	-0.85	-0.74	-0.66	-0.95	-0.88	-0.91	-0.82	-0.96	-0.56	-0.4	EY2019	Agriculture and resource industries
female	0.63	1.62	1.35	-0.48	0.47	1.06	-0.23	0.08	-0.19	0.35	-0.53	0.21	1.47	-0.74	-0.66	1.35	1.69	-0.02	-0.82	-0.11	0.08	-0.4	EY2019	Agriculture and resource industries
male	-1.15	-1.28	-1.28	-0.95	-0.94	-1.04	-0.84	-0.87	-1.03	-0.94	-0.53	-0.93	-0.85	-0.74	-0.66	-0.95	-0.88	-0.91	-0.82	-0.96	-0.56	-0.4	EY2019	Agriculture and resource industries
female	0.18	0.01	0.22	-0.48	1.4	0.22	-0.84	0.55	0.65	0.79	-0.53	0.59	1.01	-0.74	-0.66	-0.29	0.59	0.43	0.57	-0.53	0.08	-0.4	EY2019	Agriculture and resource industries
male	2.4	1.3	1.72	0.47	1.4	1.47	1.6	1.03	1.9	1.65	2.25	2.88	1.47	1.47	1.44	2.66	2.05	1.32	1.97	2.02	2.02	3.6	EY2019	Agriculture and resource industries
female	1.52	0.98	1.35	-0.95	0.47	-0.62	-0.23	1.03	2.32	-0.51	-0.53	0.59	-0.39	0.37	-0.66	0.69	1.32	0.87	0.11	1.6	-0.56	-0.4	EY2019	Agriculture and resource industries
male	0.63	0.01	0.6	-0.95	0.93	0.64	-0.84	-0.39	0.23	-0.08	-0.53	0.97	2.87	-0.74	-0.66	2	0.59	1.32	0.11	0.32	0.08	-0.4	EY2017	Agriculture and resource industries
female	1.52	0.98	1.35	-0.95	0.47	-0.62	-0.23	1.03	2.32	-0.51	-0.53	0.59	-0.39	0.37	-0.66	0.69	1.32	0.87	0.11	1.6	-0.56	-0.4	EY2019	Agriculture and resource industries
female	-0.26	0.01	1.72	-0.48	-0.94	-1.04	0.38	-0.87	-1.03	-0.94	-0.53	0.21	-0.85	-0.74	1.44	-0.29	0.22	-0.91	-0.82	0.32	-0.56	-0.4	EY2018	Agriculture and resource industries
male	-0.71	-0.96	0.22	0.47	2.34	0.22	0.99	0.55	1.06	0.35	-0.53	1.74	0.54	0.92	-0.14	1.67	-0.15	0.43	1.04	0.32	0.08	0.27	EY2018	Agriculture and resource industries
female	1.52	1.62	2.1	0.94	2.34	1.47	-0.23	1.03	1.06	1.65	-0.53	1.35	2.87	-0.18	1.44	2.33	1.69	1.32	1.04	2.87	0.73	-0.4	EY2019	Agriculture and resource industries
female	0.18	1.3	0.97	0	0.93	0.64	0.38	0.08	0.23	0.79	0.16	0.59	0.54	-0.18	-0.66	0.69	0.59	0.43	0.11	-0.53	-0.56	-0.4	EY2019	Agriculture and resource industries
female	0.18	0.98	1.35	1.41	1.87	2.31	0.38	1.5	1.9	0.35	0.16	1.35	0.08	0.37	-0.14	0.36	1.69	1.76	1.5	1.17	2.02	0.27	EY2019	Agriculture and resource industries
male	-1.15	1.62	0.6	0	0.47	-0.62	-0.84	-0.87	-0.61	-0.08	-0.53	-0.17	1.47	-0.74	-0.66	2	-0.15	0.87	-0.36	2.45	0.73	-0.4	EY2019	Agriculture and resource industries
female	1.96	2.59	1.72	0.94	1.87	1.89	0.38	1.98	2.32	1.22	-0.53	2.12	2.4	0.92	3.02	1.35	2.42	2.65	1.97	1.17	0.08	0.94	EY2017	Agriculture and resource industries
female	1.52	1.62	2.47	0.94	1.4	1.89	0.38	1.98	1.9	1.65	0.86	3.26	1.01	1.47	0.39	3.31	3.88	3.54	1.97	2.87	1.37	-0.4	EY2018	Agriculture and resource industries
female	-0.71	-0.64	-1.28	0.47	0.93	0.64	-0.84	-0.87	1.48	-0.94	-0.53	-0.93	-0.85	-0.74	-0.66	-0.29	-0.51	-0.91	-0.36	-0.96	-0.56	-0.4	EY2018	Agriculture and resource industries
male	-0.71	-1.28	-0.53	-0.95	0	-0.2	-0.23	-0.39	1.06	-0.94	-0.53	0.21	-0.39	-0.18	-0.66	0.36	0.22	-0.02	-0.36	0.32	-0.56	-0.4	EY2019	Agriculture and resource industries
female	-0.71	-0.64	-1.28	0.47	0.93	0.64	-0.84	-0.87	1.48	-0.94	-0.53	-0.93	-0.85	-0.74	-0.66	-0.29	-0.51	-0.91	-0.36	-0.96	-0.56	-0.4	EY2018	Agriculture and resource industries
male	-1.15	-1.28	-1.28	-0.95	-0.94	-1.04	-0.84	-0.87	-1.03	-0.94	-0.53	-0.93	-0.85	-0.74	-0.66	-0.95	-0.88	-0.91	-0.82	-0.96	-0.56	-0.4	EY2019	Agriculture and resource industries
female	-1.15	0.98	0.22	0.47	-0.47	-0.2	-0.23	-0.39	-0.19	-0.94	-0.53	-0.93	-0.85	-0.74	-0.66	-0.62	-0.88	-0.46	-0.36	-0.96	-0.56	-0.4	EY2019	Agriculture and resource industries
male	0.63	-0.31	0.22	0.94	0.93	0.64	1.6	1.03	0.65	0.35	2.25	0.59	1.01	1.47	1.44	0.36	0.95	0.87	1.04	0.75	2.02	0.27	EY2018	Agriculture and resource industries
male	-1.15	0.01	0.97	-0.48	-0.94	0.64	-0.84	-0.39	1.06	1.65	-0.53	-0.17	-0.39	-0.74	-0.66	0.03	-0.88	1.76	-0.36	-0.96	-0.56	-0.4	EY2019	Agriculture and resource industries
male	-0.71	-1.28	-0.53	-0.95	0	-0.2	-0.23	-0.39	1.06	-0.94	-0.53	0.21	-0.39	-0.18	-0.66	0.36	0.22	-0.02	-0.36	0.32	-0.56	-0.4	EY2019	Agriculture and resource industries
male	1.07	1.3	2.85	-0.95	0.47	0.64	0.38	0.55	1.48	-0.51	0.16	0.97	0.08	0.37	-0.66	0.69	0.22	1.32	0.11	-0.96	0.73	-0.4	EY2019	Agriculture and resource industries
male	1.07	1.3	2.85	-0.95	0.47	0.64	0.38	0.55	1.48	-0.51	0.16	0.97	0.08	0.37	-0.66	0.69	0.22	1.32	0.11	-0.96	0.73	-0.4	EY2019	Agriculture and resource industries
female	0.18	0.33	0.6	-0.48	0.93	-0.62	0.38	-0.39	0.65	-0.51	0.16	-0.17	-0.85	-0.18	-0.66	-0.62	-0.88	-0.91	-0.36	0.32	-0.56	-0.4	EY2018	Agriculture and resource industries
male	-0.71	1.62	0.6	0	0.47	0.64	-0.23	1.5	0.23	-0.94	-0.53	0.21	0.08	-0.74	-0.66	1.02	0.22	0.87	0.11	1.17	1.37	-0.4	EY2019	Agriculture and resource industries
female	0.63	1.62	1.35	-0.48	0.47	1.06	-0.23	0.08	-0.19	0.35	-0.53	0.21	1.47	-0.74	-0.66	1.35	1.69	-0.02	-0.82	-0.11	0.08	-0.4	EY2019	Agriculture and resource industries
male	0.18	0.01	0.22	0.47	0.93	0.22	0.99	-0.39	0.23	-0.08	0.16	0.21	0.08	-0.18	-0.14	0.36	-0.15	0.43	0.11	0.32	1.37	-0.4	EY2019	Agriculture and resource industries
male	-1.15	-0.96	-0.91	-0.95	-0.94	-1.04	-0.84	-0.87	-1.03	-0.94	-0.53	-0.93	-0.85	-0.74	-0.66	-0.95	-0.88	-0.91	-0.82	-0.96	-0.56	-0.4	EY2019	Agriculture and resource industries
male	0.18	0.01	-0.91	0	0	1.47	-0.23	1.03	1.06	1.22	0.16	0.59	0.54	0.92	0.92	0.69	1.32	1.32	0.57	1.17	0.08	-0.4	EY2017	Agriculture and resource industries
male	-1.15	-1.28	-1.28	-0.95	-0.94	-1.04	-0.84	-0.87	-1.03	-0.94	-0.53	-0.93	-0.85	-0.74	-0.66	-0.95	-0.88	-0.91	-0.82	-0.96	-0.56	-0.4	EY2019	Agriculture and resource industries
female	1.52	1.62	2.47	0.94	1.4	1.89	0.38	1.98	1.9	1.65	0.86	3.26	1.01	1.47	0.39	3.31	3.88	3.54	1.97	2.87	1.37	-0.4	EY2018	Agriculture and resource industries
female	1.52	0.98	1.35	-0.95	0.47	-0.62	-0.23	1.03	2.32	-0.51	-0.53	0.59	-0.39	0.37	-0.66	0.69	1.32	0.87	0.11	1.6	-0.56	-0.4	EY2019	Agriculture and resource industries
male	1.52	-0.64	0.97	1.41	0.47	1.06	0.38	1.98	0.23	0.79	0.16	0.59	0.08	0.92	-0.14	0.36	-0.15	-0.46	0.11	0.32	0.08	-0.4	EY2019	Agriculture and resource industries
female	-0.26	0.01	0.22	-0.95	-0.47	0.22	0.99	1.03	0.65	0.35	-0.53	0.21	1.01	0.92	1.44	0.69	0.95	0.87	0.57	1.17	0.73	-0.4	EY2019	Agriculture and resource industries
female	0.18	0.98	1.35	1.41	1.87	2.31	0.38	1.5	1.9	0.35	0.16	1.35	0.08	0.37	-0.14	0.36	1.69	1.76	1.5	1.17	2.02	0.27	EY2019	Agriculture and resource industries
female	1.07	0.65	0.22	-0.95	0	0.22	0.38	0.55	-0.61	-0.08	-0.53	0.21	-0.39	-0.18	-0.66	0.03	-0.88	-0.02	0.11	-0.11	-0.56	-0.4	EY2017	Agriculture and resource industries
male	0.18	0.01	-0.91	0	0	1.47	-0.23	1.03	1.06	1.22	0.16	0.59	0.54	0.92	0.92	0.69	1.32	1.32	0.57	1.17	0.08	-0.4	EY2017	Agriculture and resource industries
male	-1.15	1.62	0.6	0	0.47	-0.62	-0.84	-0.87	-0.61	-0.08	-0.53	-0.17	1.47	-0.74	-0.66	2	-0.15	0.87	-0.36	2.45	0.73	-0.4	EY2019	Agriculture and resource industries
male	0.18	-0.64	-0.53	-0.95	-0.94	-0.62	-0.84	-0.87	-1.03	-0.51	-0.53	-0.93	-0.85	-0.74	-0.66	0.03	-0.88	-0.02	-0.82	-0.11	-0.56	-0.4	EY2017	Agriculture and resource industries
male	-0.71	-1.28	-0.53	-0.95	0	-0.2	-0.23	-0.39	1.06	-0.94	-0.53	0.21	-0.39	-0.18	-0.66	0.36	0.22	-0.02	-0.36	0.32	-0.56	-0.4	EY2019	Agriculture and resource industries
female	-1.15	0.98	0.22	0.47	-0.47	-0.2	-0.23	-0.39	-0.19	-0.94	-0.53	-0.93	-0.85	-0.74	-0.66	-0.62	-0.88	-0.46	-0.36	-0.96	-0.56	-0.4	EY2019	Agriculture and resource industries
male	-1.15	0.01	0.97	-0.48	-0.94	0.64	-0.84	-0.39	1.06	1.65	-0.53	-0.17	-0.39	-0.74	-0.66	0.03	-0.88	1.76	-0.36	-0.96	-0.56	-0.4	EY2019	Agriculture and resource industries
female	0.18	0.98	1.35	1.41	1.87	2.31	0.38	1.5	1.9	0.35	0.16	1.35	0.08	0.37	-0.14	0.36	1.69	1.76	1.5	1.17	2.02	0.27	EY2019	Agriculture and resource industries
male	1.52	1.94	2.85	2.83	2.81	3.57	0.38	3.87	2.74	3.37	0.16	3.26	1.47	0.92	-0.66	1.67	4.25	3.98	2.9	1.6	4.6	1.6	EY2017	Agriculture and resource industries
male	-0.26	0.33	-0.53	0	-0.47	-0.2	-0.23	0.55	-0.19	0.35	-0.53	-0.93	-0.39	0.37	-0.66	0.03	-0.15	0.87	-0.36	-0.11	-0.56	-0.4	EY2019	Agriculture and resource industries
male	-0.71	-0.96	0.22	0.47	2.34	0.22	0.99	0.55	1.06	0.35	-0.53	1.74	0.54	0.92	-0.14	1.67	-0.15	0.43	1.04	0.32	0.08	0.27	EY2018	Agriculture and resource industries
female	0.18	0.01	0.22	-0.48	1.4	0.22	-0.84	0.55	0.65	0.79	-0.53	0.59	1.01	-0.74	-0.66	-0.29	0.59	0.43	0.57	-0.53	0.08	-0.4	EY2019	Agriculture and resource industries
male	-0.71	0.01	0.97	0.47	-0.94	0.22	-0.84	-0.39	-1.03	-0.51	-0.53	-0.55	-0.85	-0.74	-0.66	-0.29	-0.88	-0.46	-0.82	-0.11	-0.56	1.6	EY2017	Agriculture and resource industries
male	1.52	1.94	2.85	2.83	2.81	3.57	0.38	3.87	2.74	3.37	0.16	3.26	1.47	0.92	-0.66	1.67	4.25	3.98	2.9	1.6	4.6	1.6	EY2017	Agriculture and resource industries
female	-0.26	0.01	1.72	-0.48	-0.94	-1.04	0.38	-0.87	-1.03	-0.94	-0.53	0.21	-0.85	-0.74	1.44	-0.29	0.22	-0.91	-0.82	0.32	-0.56	-0.4	EY2018	Agriculture and resource industries
female	1.96	2.59	1.72	0.94	1.87	1.89	0.38	1.98	2.32	1.22	-0.53	2.12	2.4	0.92	3.02	1.35	2.42	2.65	1.97	1.17	0.08	0.94	EY2017	Agriculture and resource industries
male	-1.15	-1.28	-0.91	0	-0.94	-1.04	-0.84	-0.87	-0.61	-0.94	-0.53	-0.93	-0.39	-0.74	-0.66	-0.95	-0.88	-0.46	-0.82	-0.53	-0.56	-0.4	EY2018	Agriculture and resource industries
female	1.52	1.62	2.1	0.94	2.34	1.47	-0.23	1.03	1.06	1.65	-0.53	1.35	2.87	-0.18	1.44	2.33	1.69	1.32	1.04	2.87	0.73	-0.4	EY2019	Agriculture and resource industries
male	-0.71	0.01	0.97	0.47	-0.94	0.22	-0.84	-0.39	-1.03	-0.51	-0.53	-0.55	-0.85	-0.74	-0.66	-0.29	-0.88	-0.46	-0.82	-0.11	-0.56	1.6	EY2017	Agriculture and resource industries
male	-1.15	-1.28	-0.91	0	-0.94	-1.04	-0.84	-0.87	-0.61	-0.94	-0.53	-0.93	-0.39	-0.74	-0.66	-0.95	-0.88	-0.46	-0.82	-0.53	-0.56	-0.4	EY2018	Agriculture and resource industries
male	1.52	0.33	0.22	0.94	1.87	0.64	0.99	1.03	0.65	-0.08	2.94	0.97	1.01	1.47	1.44	0.69	1.32	0.87	1.04	0.75	2.02	2.27	EY2019	Agriculture and resource industries
female	1.07	1.3	1.35	-0.48	0.93	2.31	0.99	1.5	0.65	1.22	-0.53	0.97	1.01	0.92	-0.14	1.02	1.69	1.76	0.57	1.17	0.08	-0.4	EY2019	Agriculture and resource industries
female	0.18	1.3	0.97	0	0.93	0.64	0.38	0.08	0.23	0.79	0.16	0.59	0.54	-0.18	-0.66	0.69	0.59	0.43	0.11	-0.53	-0.56	-0.4	EY2019	Agriculture and resource industries
female	3.29	0.98	1.35	-0.48	0.47	1.06	-0.23	1.03	0.23	0.35	-0.53	0.21	-0.85	1.47	-0.66	1.35	-0.51	0.87	1.04	0.75	0.73	-0.4	EY2019	Agriculture and resource industries
female	-0.71	0.65	-0.53	0.47	0	1.06	0.99	0.55	0.23	0.79	-0.53	-0.17	-0.39	-0.18	0.39	0.69	-0.88	-0.02	0.57	1.17	0.73	-0.4	EY2017	Agriculture and resource industries
female	1.52	1.3	0.97	0	2.81	3.15	0.38	1.98	1.9	4.23	0.86	2.12	2.87	-0.74	0.92	1.35	3.15	2.2	3.36	1.6	3.95	2.27	EY2019	Agriculture and resource industries
male	0.18	-0.64	-0.53	-0.95	-0.94	-0.62	-0.84	-0.87	-1.03	-0.51	-0.53	-0.93	-0.85	-0.74	-0.66	0.03	-0.88	-0.02	-0.82	-0.11	-0.56	-0.4	EY2017	Agriculture and resource industries
female	0.18	0.01	0.22	-0.48	1.4	0.22	-0.84	0.55	0.65	0.79	-0.53	0.59	1.01	-0.74	-0.66	-0.29	0.59	0.43	0.57	-0.53	0.08	-0.4	EY2019	Agriculture and resource industries
female	0.63	1.3	0.97	-0.48	0.93	1.47	0.38	0.08	0.65	0.79	0.16	0.97	1.94	-0.18	-0.66	2.99	0.95	0.87	-0.36	-0.11	-0.56	-0.4	EY2017	Agriculture and resource industries
female	1.96	2.59	1.72	0.94	1.87	1.89	0.38	1.98	2.32	1.22	-0.53	2.12	2.4	0.92	3.02	1.35	2.42	2.65	1.97	1.17	0.08	0.94	EY2017	Agriculture and resource industries
male	1.52	0.98	0.97	3.77	2.34	0.64	0.99	2.92	1.06	0.35	-0.53	0.97	0.54	0.92	0.92	0.69	0.95	0.43	1.5	2.45	2.02	2.27	EY2019	Agriculture and resource industries
male	-0.71	-0.96	0.22	0.47	2.34	0.22	0.99	0.55	1.06	0.35	-0.53	1.74	0.54	0.92	-0.14	1.67	-0.15	0.43	1.04	0.32	0.08	0.27	EY2018	Agriculture and resource industries
male	1.52	0.33	0.22	0.94	1.87	0.64	0.99	1.03	0.65	-0.08	2.94	0.97	1.01	1.47	1.44	0.69	1.32	0.87	1.04	0.75	2.02	2.27	EY2019	Agriculture and resource industries
female	1.07	1.3	1.35	-0.48	0.93	2.31	0.99	1.5	0.65	1.22	-0.53	0.97	1.01	0.92	-0.14	1.02	1.69	1.76	0.57	1.17	0.08	-0.4	EY2019	Agriculture and resource industries
male	0.18	0.01	0.22	0.47	0.93	0.22	0.99	-0.39	0.23	-0.08	0.16	0.21	0.08	-0.18	-0.14	0.36	-0.15	0.43	0.11	0.32	1.37	-0.4	EY2019	Agriculture and resource industries
male	1.52	1.94	2.85	2.83	2.81	3.57	0.38	3.87	2.74	3.37	0.16	3.26	1.47	0.92	-0.66	1.67	4.25	3.98	2.9	1.6	4.6	1.6	EY2017	Agriculture and resource industries
male	1.96	0.01	-0.16	0.47	1.87	1.06	0.99	1.98	1.06	1.22	0.16	0.21	2.87	0.37	3.02	-0.95	-0.51	-0.91	2.9	1.17	0.73	-0.4	EY2019	Agriculture and resource industries
female	1.52	1.62	2.1	0.94	2.34	1.47	-0.23	1.03	1.06	1.65	-0.53	1.35	2.87	-0.18	1.44	2.33	1.69	1.32	1.04	2.87	0.73	-0.4	EY2019	Agriculture and resource industries
female	1.07	0.65	0.22	-0.95	0	0.22	0.38	0.55	-0.61	-0.08	-0.53	0.21	-0.39	-0.18	-0.66	0.03	-0.88	-0.02	0.11	-0.11	-0.56	-0.4	EY2017	Agriculture and resource industries
male	0.18	-0.31	0.22	-0.48	0.47	-0.2	-0.84	0.08	0.23	0.79	-0.53	-0.55	-0.85	-0.18	-0.14	-0.62	-0.51	0.43	0.11	-0.53	-0.56	-0.4	EY2019	Agriculture and resource industries
male	-0.71	0.65	0.97	1.41	0	-0.2	-0.84	-0.39	-0.19	-0.08	-0.53	-0.55	-0.85	-0.74	-0.66	0.69	-0.15	0.43	-0.82	-0.53	-0.56	-0.4	EY2019	Agriculture and resource industries
female	1.07	1.3	1.35	-0.48	0.93	2.31	0.99	1.5	0.65	1.22	-0.53	0.97	1.01	0.92	-0.14	1.02	1.69	1.76	0.57	1.17	0.08	-0.4	EY2019	Agriculture and resource industries
female	-1.15	0.98	0.22	0.47	-0.47	-0.2	-0.23	-0.39	-0.19	-0.94	-0.53	-0.93	-0.85	-0.74	-0.66	-0.62	-0.88	-0.46	-0.36	-0.96	-0.56	-0.4	EY2019	Agriculture and resource industries
male	-1.15	1.62	0.6	0	0.47	-0.62	-0.84	-0.87	-0.61	-0.08	-0.53	-0.17	1.47	-0.74	-0.66	2	-0.15	0.87	-0.36	2.45	0.73	-0.4	EY2019	Agriculture and resource industries
female	1.52	1.3	0.97	0	2.81	3.15	0.38	1.98	1.9	4.23	0.86	2.12	2.87	-0.74	0.92	1.35	3.15	2.2	3.36	1.6	3.95	2.27	EY2019	Agriculture and resource industries
female	1.52	1.62	2.47	0.94	1.4	1.89	0.38	1.98	1.9	1.65	0.86	3.26	1.01	1.47	0.39	3.31	3.88	3.54	1.97	2.87	1.37	-0.4	EY2018	Agriculture and resource industries
male	-1.15	1.62	0.6	0	0.47	-0.62	-0.84	-0.87	-0.61	-0.08	-0.53	-0.17	1.47	-0.74	-0.66	2	-0.15	0.87	-0.36	2.45	0.73	-0.4	EY2019	Agriculture and resource industries
male	0.63	0.01	0.6	-0.95	0.93	0.64	-0.84	-0.39	0.23	-0.08	-0.53	0.97	2.87	-0.74	-0.66	2	0.59	1.32	0.11	0.32	0.08	-0.4	EY2017	Agriculture and resource industries
male	-0.71	0.33	-1.28	-0.95	-0.94	-0.2	-0.84	-0.87	-1.03	-0.94	-0.53	-0.17	0.54	-0.74	0.39	-0.62	-0.88	-0.91	-0.82	-0.11	-0.56	-0.4	EY2017	Agriculture and resource industries
female	0.18	2.27	2.47	1.88	0.93	1.89	2.82	1.03	1.48	-0.08	-0.53	0.97	-0.85	0.37	3.55	1.35	1.32	1.32	1.5	3.72	-0.56	-0.4	EY2018	Agriculture and resource industries
female	0.18	1.3	1.72	0	0	1.47	-0.84	-0.87	-0.19	-0.08	-0.53	0.59	-0.39	-0.74	-0.66	-0.62	0.22	-0.02	0.57	0.32	0.08	-0.4	EY2017	Agriculture and resource industries
female	0.18	0.98	1.35	1.41	1.87	2.31	0.38	1.5	1.9	0.35	0.16	1.35	0.08	0.37	-0.14	0.36	1.69	1.76	1.5	1.17	2.02	0.27	EY2019	Agriculture and resource industries
female	1.52	1.3	0.97	0	2.81	3.15	0.38	1.98	1.9	4.23	0.86	2.12	2.87	-0.74	0.92	1.35	3.15	2.2	3.36	1.6	3.95	2.27	EY2019	Agriculture and resource industries
female	-0.26	0.01	1.72	-0.48	-0.94	-1.04	0.38	-0.87	-1.03	-0.94	-0.53	0.21	-0.85	-0.74	1.44	-0.29	0.22	-0.91	-0.82	0.32	-0.56	-0.4	EY2018	Agriculture and resource industries
female	1.07	0.65	0.22	-0.95	0	0.22	0.38	0.55	-0.61	-0.08	-0.53	0.21	-0.39	-0.18	-0.66	0.03	-0.88	-0.02	0.11	-0.11	-0.56	-0.4	EY2017	Agriculture and resource industries
male	-0.71	0.65	0.97	1.41	0	-0.2	-0.84	-0.39	-0.19	-0.08	-0.53	-0.55	-0.85	-0.74	-0.66	0.69	-0.15	0.43	-0.82	-0.53	-0.56	-0.4	EY2019	Agriculture and resource industries
female	0.18	1.3	0.97	0	0.93	0.64	0.38	0.08	0.23	0.79	0.16	0.59	0.54	-0.18	-0.66	0.69	0.59	0.43	0.11	-0.53	-0.56	-0.4	EY2019	Agriculture and resource industries
male	0.63	0.01	0.6	-0.95	0.93	0.64	-0.84	-0.39	0.23	-0.08	-0.53	0.97	2.87	-0.74	-0.66	2	0.59	1.32	0.11	0.32	0.08	-0.4	EY2017	Agriculture and resource industries
male	1.52	0.98	0.97	3.77	2.34	0.64	0.99	2.92	1.06	0.35	-0.53	0.97	0.54	0.92	0.92	0.69	0.95	0.43	1.5	2.45	2.02	2.27	EY2019	Agriculture and resource industries
female	-0.26	0.01	0.22	-0.95	-0.47	0.22	0.99	1.03	0.65	0.35	-0.53	0.21	1.01	0.92	1.44	0.69	0.95	0.87	0.57	1.17	0.73	-0.4	EY2019	Agriculture and resource industries
female	-0.26	-0.96	-1.28	0.47	-0.94	-0.62	0.38	-0.87	-0.61	-0.94	-0.53	-0.93	-0.85	-0.18	-0.66	-0.62	-0.88	-0.46	-0.82	-0.96	0.73	-0.4	EY2017	Agriculture and resource industries
male	-1.15	1.62	0.6	0	0.47	-0.62	-0.84	-0.87	-0.61	-0.08	-0.53	-0.17	1.47	-0.74	-0.66	2	-0.15	0.87	-0.36	2.45	0.73	-0.4	EY2019	Agriculture and resource industries
female	1.52	1.3	0.97	0	2.81	3.15	0.38	1.98	1.9	4.23	0.86	2.12	2.87	-0.74	0.92	1.35	3.15	2.2	3.36	1.6	3.95	2.27	EY2019	Agriculture and resource industries
female	0.18	0.98	1.35	1.41	1.87	2.31	0.38	1.5	1.9	0.35	0.16	1.35	0.08	0.37	-0.14	0.36	1.69	1.76	1.5	1.17	2.02	0.27	EY2019	Agriculture and resource industries
male	-0.71	0.01	0.97	0.47	-0.94	0.22	-0.84	-0.39	-1.03	-0.51	-0.53	-0.55	-0.85	-0.74	-0.66	-0.29	-0.88	-0.46	-0.82	-0.11	-0.56	1.6	EY2017	Agriculture and resource industries
male	1.52	0.33	0.6	1.41	0.93	1.47	-0.84	1.98	2.32	-0.08	-0.53	0.21	1.47	0.92	-0.14	0.36	0.95	1.32	1.97	0.32	0.73	-0.4	EY2018	Agriculture and resource industries
male	1.07	1.3	1.35	0.47	2.81	2.73	0.38	3.4	3.16	1.65	-0.53	2.5	2.87	0.92	-0.66	1.35	2.42	3.54	3.36	1.6	2.02	-0.4	EY2019	Agriculture and resource industries
female	0.18	1.3	1.72	0	0	1.47	-0.84	-0.87	-0.19	-0.08	-0.53	0.59	-0.39	-0.74	-0.66	-0.62	0.22	-0.02	0.57	0.32	0.08	-0.4	EY2017	Agriculture and resource industries
male	1.52	-0.64	0.97	1.41	0.47	1.06	0.38	1.98	0.23	0.79	0.16	0.59	0.08	0.92	-0.14	0.36	-0.15	-0.46	0.11	0.32	0.08	-0.4	EY2019	Agriculture and resource industries
male	0.18	0.01	-0.91	0	0	1.47	-0.23	1.03	1.06	1.22	0.16	0.59	0.54	0.92	0.92	0.69	1.32	1.32	0.57	1.17	0.08	-0.4	EY2017	Agriculture and resource industries
female	1.52	1.62	2.47	0.94	1.4	1.89	0.38	1.98	1.9	1.65	0.86	3.26	1.01	1.47	0.39	3.31	3.88	3.54	1.97	2.87	1.37	-0.4	EY2018	Agriculture and resource industries
female	1.07	1.3	1.35	-0.48	0.93	2.31	0.99	1.5	0.65	1.22	-0.53	0.97	1.01	0.92	-0.14	1.02	1.69	1.76	0.57	1.17	0.08	-0.4	EY2019	Agriculture and resource industries
female	1.07	2.59	2.85	1.41	2.34	2.31	0.99	0.08	2.74	2.08	0.16	3.26	1.94	-0.74	1.97	1.35	3.88	2.2	1.97	2.87	2.02	1.6	EY2019	Agriculture and resource industries
female	0.63	1.3	0.97	-0.48	0.93	1.47	0.38	0.08	0.65	0.79	0.16	0.97	1.94	-0.18	-0.66	2.99	0.95	0.87	-0.36	-0.11	-0.56	-0.4	EY2017	Agriculture and resource industries
male	1.07	0.01	0.97	-0.95	0	0.64	0.38	0.55	-0.19	-0.51	0.86	0.21	-0.39	0.37	-0.14	-0.62	-0.15	-0.46	0.57	-0.11	-0.56	-0.4	EY2019	Agriculture and resource industries
female	1.52	1.3	0.97	0	2.81	3.15	0.38	1.98	1.9	4.23	0.86	2.12	2.87	-0.74	0.92	1.35	3.15	2.2	3.36	1.6	3.95	2.27	EY2019	Agriculture and resource industries
male	1.52	-0.64	0.97	1.41	0.47	1.06	0.38	1.98	0.23	0.79	0.16	0.59	0.08	0.92	-0.14	0.36	-0.15	-0.46	0.11	0.32	0.08	-0.4	EY2019	Agriculture and resource industries
male	2.4	1.3	1.72	0.47	1.4	1.47	1.6	1.03	1.9	1.65	2.25	2.88	1.47	1.47	1.44	2.66	2.05	1.32	1.97	2.02	2.02	3.6	EY2019	Agriculture and resource industries
male	-1.15	0.01	0.97	-0.48	-0.94	0.64	-0.84	-0.39	1.06	1.65	-0.53	-0.17	-0.39	-0.74	-0.66	0.03	-0.88	1.76	-0.36	-0.96	-0.56	-0.4	EY2019	Agriculture and resource industries
male	0.18	-0.64	-0.53	-0.95	-0.94	-0.62	-0.84	-0.87	-1.03	-0.51	-0.53	-0.93	-0.85	-0.74	-0.66	0.03	-0.88	-0.02	-0.82	-0.11	-0.56	-0.4	EY2017	Agriculture and resource industries
male	-1.15	-0.96	-0.91	-0.95	-0.94	-1.04	-0.84	-0.87	-1.03	-0.94	-0.53	-0.93	-0.85	-0.74	-0.66	-0.95	-0.88	-0.91	-0.82	-0.96	-0.56	-0.4	EY2019	Agriculture and resource industries
female	1.96	1.94	0.97	-0.95	0.93	1.06	0.38	0.55	1.06	1.22	-0.53	0.59	1.47	0.37	2.49	2.33	0.95	0.43	0.11	-0.11	-0.56	-0.4	EY2019	Agriculture and resource industries
female	1.07	1.3	1.35	-0.48	0.93	2.31	0.99	1.5	0.65	1.22	-0.53	0.97	1.01	0.92	-0.14	1.02	1.69	1.76	0.57	1.17	0.08	-0.4	EY2019	Agriculture and resource industries
male	0.18	-0.64	-0.53	-0.95	-0.94	-0.62	-0.84	-0.87	-1.03	-0.51	-0.53	-0.93	-0.85	-0.74	-0.66	0.03	-0.88	-0.02	-0.82	-0.11	-0.56	-0.4	EY2017	Agriculture and resource industries
male	2.4	1.3	1.72	0.47	1.4	1.47	1.6	1.03	1.9	1.65	2.25	2.88	1.47	1.47	1.44	2.66	2.05	1.32	1.97	2.02	2.02	3.6	EY2019	Agriculture and resource industries
male	0.18	0.33	0.6	0.47	0.93	1.47	2.82	2.45	1.9	1.22	0.16	1.74	-0.39	0.92	1.44	1.02	1.32	1.32	1.97	1.17	2.02	0.27	EY2018	Agriculture and resource industries
male	0.18	-0.64	-0.53	-0.95	-0.94	-0.62	-0.84	-0.87	-1.03	-0.51	-0.53	-0.93	-0.85	-0.74	-0.66	0.03	-0.88	-0.02	-0.82	-0.11	-0.56	-0.4	EY2017	Agriculture and resource industries
female	-0.71	-0.64	-1.28	0.47	0.93	0.64	-0.84	-0.87	1.48	-0.94	-0.53	-0.93	-0.85	-0.74	-0.66	-0.29	-0.51	-0.91	-0.36	-0.96	-0.56	-0.4	EY2018	Agriculture and resource industries
male	-1.15	-1.28	-0.91	0	-0.94	-1.04	-0.84	-0.87	-0.61	-0.94	-0.53	-0.93	-0.39	-0.74	-0.66	-0.95	-0.88	-0.46	-0.82	-0.53	-0.56	-0.4	EY2018	Agriculture and resource industries
female	-0.71	0.65	-0.53	0.47	0	1.06	0.99	0.55	0.23	0.79	-0.53	-0.17	-0.39	-0.18	0.39	0.69	-0.88	-0.02	0.57	1.17	0.73	-0.4	EY2017	Agriculture and resource industries
female	0.18	1.3	-0.16	-0.95	0.93	0.64	0.99	0.08	0.23	0.35	-0.53	-0.55	0.08	-0.74	-0.66	1.67	-0.51	0.43	-0.36	-0.53	-0.56	-0.4	EY2018	Agriculture and resource industries
female	1.52	0.98	1.35	-0.95	0.47	-0.62	-0.23	1.03	2.32	-0.51	-0.53	0.59	-0.39	0.37	-0.66	0.69	1.32	0.87	0.11	1.6	-0.56	-0.4	EY2019	Agriculture and resource industries
male	-0.71	1.62	0.6	0	0.47	0.64	-0.23	1.5	0.23	-0.94	-0.53	0.21	0.08	-0.74	-0.66	1.02	0.22	0.87	0.11	1.17	1.37	-0.4	EY2019	Agriculture and resource industries
male	-0.71	2.27	1.72	0.94	-0.47	0.64	0.38	0.08	1.9	0.35	1.55	0.21	1.94	0.92	-0.14	2.33	0.22	1.76	1.97	-0.11	1.37	-0.4	EY2017	Agriculture and resource industries
male	0.18	0.01	0.22	0.47	0.93	0.22	0.99	-0.39	0.23	-0.08	0.16	0.21	0.08	-0.18	-0.14	0.36	-0.15	0.43	0.11	0.32	1.37	-0.4	EY2019	Agriculture and resource industries
male	-1.15	-0.96	-0.91	-0.95	-0.94	-1.04	-0.84	-0.87	-1.03	-0.94	-0.53	-0.93	-0.85	-0.74	-0.66	-0.95	-0.88	-0.91	-0.82	-0.96	-0.56	-0.4	EY2019	Agriculture and resource industries
male	0.18	0.01	0.22	0.94	0.93	0.64	0.99	1.03	0.65	0.35	2.25	0.97	1.01	1.47	1.44	1.02	0.95	0.87	1.04	1.17	2.02	2.27	EY2019	Agriculture and resource industries
female	1.52	0.98	1.35	-0.95	0.47	-0.62	-0.23	1.03	2.32	-0.51	-0.53	0.59	-0.39	0.37	-0.66	0.69	1.32	0.87	0.11	1.6	-0.56	-0.4	EY2019	Agriculture and resource industries
male	0.18	-0.64	-0.53	-0.95	-0.94	-0.62	-0.84	-0.87	-1.03	-0.51	-0.53	-0.93	-0.85	-0.74	-0.66	0.03	-0.88	-0.02	-0.82	-0.11	-0.56	-0.4	EY2017	Agriculture and resource industries
male	-1.15	-0.96	-0.91	-0.95	-0.94	-1.04	-0.84	-0.87	-1.03	-0.94	-0.53	-0.93	-0.85	-0.74	-0.66	-0.95	-0.88	-0.91	-0.82	-0.96	-0.56	-0.4	EY2019	Agriculture and resource industries
male	1.52	0.33	0.6	1.41	0.93	1.47	-0.84	1.98	2.32	-0.08	-0.53	0.21	1.47	0.92	-0.14	0.36	0.95	1.32	1.97	0.32	0.73	-0.4	EY2018	Agriculture and resource industries
male	-1.15	-1.28	-0.91	0	-0.94	-1.04	-0.84	-0.87	-0.61	-0.94	-0.53	-0.93	-0.39	-0.74	-0.66	-0.95	-0.88	-0.46	-0.82	-0.53	-0.56	-0.4	EY2018	Agriculture and resource industries
female	1.96	1.94	0.97	-0.95	0.93	1.06	0.38	0.55	1.06	1.22	-0.53	0.59	1.47	0.37	2.49	2.33	0.95	0.43	0.11	-0.11	-0.56	-0.4	EY2019	Agriculture and resource industries
female	-0.26	-0.96	-1.28	0.47	-0.94	-0.62	0.38	-0.87	-0.61	-0.94	-0.53	-0.93	-0.85	-0.18	-0.66	-0.62	-0.88	-0.46	-0.82	-0.96	0.73	-0.4	EY2017	Agriculture and resource industries
female	1.07	1.3	1.35	-0.48	0.93	2.31	0.99	1.5	0.65	1.22	-0.53	0.97	1.01	0.92	-0.14	1.02	1.69	1.76	0.57	1.17	0.08	-0.4	EY2019	Agriculture and resource industries
male	-0.71	0.33	-1.28	-0.95	-0.94	-0.2	-0.84	-0.87	-1.03	-0.94	-0.53	-0.17	0.54	-0.74	0.39	-0.62	-0.88	-0.91	-0.82	-0.11	-0.56	-0.4	EY2017	Agriculture and resource industries
male	-1.15	-1.28	-1.28	-0.95	-0.94	-1.04	-0.84	-0.87	-1.03	-0.94	-0.53	-0.93	-0.85	-0.74	-0.66	-0.95	-0.88	-0.91	-0.82	-0.96	-0.56	-0.4	EY2019	Agriculture and resource industries
male	1.07	0.01	0.97	-0.95	0	0.64	0.38	0.55	-0.19	-0.51	0.86	0.21	-0.39	0.37	-0.14	-0.62	-0.15	-0.46	0.57	-0.11	-0.56	-0.4	EY2019	Agriculture and resource industries
female	-0.71	0.65	-0.53	0.47	0	1.06	0.99	0.55	0.23	0.79	-0.53	-0.17	-0.39	-0.18	0.39	0.69	-0.88	-0.02	0.57	1.17	0.73	-0.4	EY2017	Agriculture and resource industries
male	0.18	-0.31	-0.53	0.94	-0.47	1.47	0.99	0.55	0.23	0.79	0.86	0.21	-0.39	-0.18	0.92	0.36	0.22	-0.46	1.5	0.75	2.02	-0.4	EY2019	Agriculture and resource industries
male	-0.71	-1.28	-0.53	-0.95	0	-0.2	-0.23	-0.39	1.06	-0.94	-0.53	0.21	-0.39	-0.18	-0.66	0.36	0.22	-0.02	-0.36	0.32	-0.56	-0.4	EY2019	Agriculture and resource industries
female	1.96	1.94	0.97	-0.95	0.93	1.06	0.38	0.55	1.06	1.22	-0.53	0.59	1.47	0.37	2.49	2.33	0.95	0.43	0.11	-0.11	-0.56	-0.4	EY2019	Agriculture and resource industries
male	0.63	-0.31	0.22	0.94	0.93	0.64	1.6	1.03	0.65	0.35	2.25	0.59	1.01	1.47	1.44	0.36	0.95	0.87	1.04	0.75	2.02	0.27	EY2018	Agriculture and resource industries
male	-0.71	0.65	0.97	1.41	0	-0.2	-0.84	-0.39	-0.19	-0.08	-0.53	-0.55	-0.85	-0.74	-0.66	0.69	-0.15	0.43	-0.82	-0.53	-0.56	-0.4	EY2019	Agriculture and resource industries
female	0.18	0.33	0.6	-0.48	0.93	-0.62	0.38	-0.39	0.65	-0.51	0.16	-0.17	-0.85	-0.18	-0.66	-0.62	-0.88	-0.91	-0.36	0.32	-0.56	-0.4	EY2018	Agriculture and resource industries
male	0.18	-0.31	0.22	-0.48	0.47	-0.2	-0.84	0.08	0.23	0.79	-0.53	-0.55	-0.85	-0.18	-0.14	-0.62	-0.51	0.43	0.11	-0.53	-0.56	-0.4	EY2019	Agriculture and resource industries
male	1.96	0.01	-0.16	0.47	1.87	1.06	0.99	1.98	1.06	1.22	0.16	0.21	2.87	0.37	3.02	-0.95	-0.51	-0.91	2.9	1.17	0.73	-0.4	EY2019	Agriculture and resource industries
female	0.18	0.33	0.6	-0.48	0.93	-0.62	0.38	-0.39	0.65	-0.51	0.16	-0.17	-0.85	-0.18	-0.66	-0.62	-0.88	-0.91	-0.36	0.32	-0.56	-0.4	EY2018	Agriculture and resource industries
male	1.96	0.65	0.6	1.88	-0.94	0.64	2.82	0.55	0.23	1.65	-0.53	0.97	-0.85	0.92	-0.14	1.35	0.95	1.76	1.04	2.02	0.08	0.27	EY2019	Agriculture and resource industries
male	-0.26	0.33	-0.53	0	-0.47	-0.2	-0.23	0.55	-0.19	0.35	-0.53	-0.93	-0.39	0.37	-0.66	0.03	-0.15	0.87	-0.36	-0.11	-0.56	-0.4	EY2019	Agriculture and resource industries
female	1.52	1.3	0.97	0	2.81	3.15	0.38	1.98	1.9	4.23	0.86	2.12	2.87	-0.74	0.92	1.35	3.15	2.2	3.36	1.6	3.95	2.27	EY2019	Agriculture and resource industries
female	1.07	1.3	1.35	-0.48	0.93	2.31	0.99	1.5	0.65	1.22	-0.53	0.97	1.01	0.92	-0.14	1.02	1.69	1.76	0.57	1.17	0.08	-0.4	EY2019	Agriculture and resource industries
male	1.96	0.01	-0.16	0.47	1.87	1.06	0.99	1.98	1.06	1.22	0.16	0.21	2.87	0.37	3.02	-0.95	-0.51	-0.91	2.9	1.17	0.73	-0.4	EY2019	Agriculture and resource industries
male	0.18	0.33	0.6	0.47	0.93	1.47	2.82	2.45	1.9	1.22	0.16	1.74	-0.39	0.92	1.44	1.02	1.32	1.32	1.97	1.17	2.02	0.27	EY2018	Agriculture and resource industries
male	0.18	-0.31	-0.53	0.94	-0.47	1.47	0.99	0.55	0.23	0.79	0.86	0.21	-0.39	-0.18	0.92	0.36	0.22	-0.46	1.5	0.75	2.02	-0.4	EY2019	Agriculture and resource industries
female	-1.15	0.98	0.22	0.47	-0.47	-0.2	-0.23	-0.39	-0.19	-0.94	-0.53	-0.93	-0.85	-0.74	-0.66	-0.62	-0.88	-0.46	-0.36	-0.96	-0.56	-0.4	EY2019	Agriculture and resource industries
male	1.52	1.94	2.85	2.83	2.81	3.57	0.38	3.87	2.74	3.37	0.16	3.26	1.47	0.92	-0.66	1.67	4.25	3.98	2.9	1.6	4.6	1.6	EY2017	Agriculture and resource industries
male	-1.15	0.01	0.97	-0.48	-0.94	0.64	-0.84	-0.39	1.06	1.65	-0.53	-0.17	-0.39	-0.74	-0.66	0.03	-0.88	1.76	-0.36	-0.96	-0.56	-0.4	EY2019	Agriculture and resource industries
female	1.07	0.65	0.22	-0.95	0	0.22	0.38	0.55	-0.61	-0.08	-0.53	0.21	-0.39	-0.18	-0.66	0.03	-0.88	-0.02	0.11	-0.11	-0.56	-0.4	EY2017	Agriculture and resource industries
female	0.18	0.98	1.35	1.41	1.87	2.31	0.38	1.5	1.9	0.35	0.16	1.35	0.08	0.37	-0.14	0.36	1.69	1.76	1.5	1.17	2.02	0.27	EY2019	Agriculture and resource industries
male	1.96	0.65	0.6	1.88	-0.94	0.64	2.82	0.55	0.23	1.65	-0.53	0.97	-0.85	0.92	-0.14	1.35	0.95	1.76	1.04	2.02	0.08	0.27	EY2019	Agriculture and resource industries
male	0.18	0.01	0.22	0.47	0.93	0.22	0.99	-0.39	0.23	-0.08	0.16	0.21	0.08	-0.18	-0.14	0.36	-0.15	0.43	0.11	0.32	1.37	-0.4	EY2019	Agriculture and resource industries
male	0.63	-0.31	0.22	0.94	0.93	0.64	1.6	1.03	0.65	0.35	2.25	0.59	1.01	1.47	1.44	0.36	0.95	0.87	1.04	0.75	2.02	0.27	EY2018	Agriculture and resource industries
female	0.63	1.62	1.35	-0.48	0.47	1.06	-0.23	0.08	-0.19	0.35	-0.53	0.21	1.47	-0.74	-0.66	1.35	1.69	-0.02	-0.82	-0.11	0.08	-0.4	EY2019	Agriculture and resource industries
male	-0.71	-0.96	0.22	0.47	2.34	0.22	0.99	0.55	1.06	0.35	-0.53	1.74	0.54	0.92	-0.14	1.67	-0.15	0.43	1.04	0.32	0.08	0.27	EY2018	Agriculture and resource industries
female	-0.71	0.65	-0.53	0.47	0	1.06	0.99	0.55	0.23	0.79	-0.53	-0.17	-0.39	-0.18	0.39	0.69	-0.88	-0.02	0.57	1.17	0.73	-0.4	EY2017	Agriculture and resource industries
female	0.63	1.62	1.35	-0.48	0.47	1.06	-0.23	0.08	-0.19	0.35	-0.53	0.21	1.47	-0.74	-0.66	1.35	1.69	-0.02	-0.82	-0.11	0.08	-0.4	EY2019	Agriculture and resource industries
female	-0.26	-0.96	-1.28	0.47	-0.94	-0.62	0.38	-0.87	-0.61	-0.94	-0.53	-0.93	-0.85	-0.18	-0.66	-0.62	-0.88	-0.46	-0.82	-0.96	0.73	-0.4	EY2017	Agriculture and resource industries
female	0.18	1.3	-0.16	-0.95	0.93	0.64	0.99	0.08	0.23	0.35	-0.53	-0.55	0.08	-0.74	-0.66	1.67	-0.51	0.43	-0.36	-0.53	-0.56	-0.4	EY2018	Agriculture and resource industries
male	-1.15	0.01	0.97	-0.48	-0.94	0.64	-0.84	-0.39	1.06	1.65	-0.53	-0.17	-0.39	-0.74	-0.66	0.03	-0.88	1.76	-0.36	-0.96	-0.56	-0.4	EY2019	Agriculture and resource industries
male	1.52	0.33	0.22	0.94	1.87	0.64	0.99	1.03	0.65	-0.08	2.94	0.97	1.01	1.47	1.44	0.69	1.32	0.87	1.04	0.75	2.02	2.27	EY2019	Agriculture and resource industries
male	-0.71	0.65	0.97	1.41	0	-0.2	-0.84	-0.39	-0.19	-0.08	-0.53	-0.55	-0.85	-0.74	-0.66	0.69	-0.15	0.43	-0.82	-0.53	-0.56	-0.4	EY2019	Agriculture and resource industries
male	0.18	-0.64	-0.53	-0.95	-0.94	-0.62	-0.84	-0.87	-1.03	-0.51	-0.53	-0.93	-0.85	-0.74	-0.66	0.03	-0.88	-0.02	-0.82	-0.11	-0.56	-0.4	EY2017	Agriculture and resource industries
male	-0.71	0.01	0.97	0.47	-0.94	0.22	-0.84	-0.39	-1.03	-0.51	-0.53	-0.55	-0.85	-0.74	-0.66	-0.29	-0.88	-0.46	-0.82	-0.11	-0.56	1.6	EY2017	Agriculture and resource industries
female	0.18	1.3	-0.16	-0.95	0.93	0.64	0.99	0.08	0.23	0.35	-0.53	-0.55	0.08	-0.74	-0.66	1.67	-0.51	0.43	-0.36	-0.53	-0.56	-0.4	EY2018	Agriculture and resource industries
female	0.63	1.3	0.97	-0.48	0.93	1.47	0.38	0.08	0.65	0.79	0.16	0.97	1.94	-0.18	-0.66	2.99	0.95	0.87	-0.36	-0.11	-0.56	-0.4	EY2017	Agriculture and resource industries
female	-1.15	0.98	0.22	0.47	-0.47	-0.2	-0.23	-0.39	-0.19	-0.94	-0.53	-0.93	-0.85	-0.74	-0.66	-0.62	-0.88	-0.46	-0.36	-0.96	-0.56	-0.4	EY2019	Agriculture and resource industries
male	1.52	0.33	0.6	1.41	0.93	1.47	-0.84	1.98	2.32	-0.08	-0.53	0.21	1.47	0.92	-0.14	0.36	0.95	1.32	1.97	0.32	0.73	-0.4	EY2018	Agriculture and resource industries
female	1.52	0.98	1.35	-0.95	0.47	-0.62	-0.23	1.03	2.32	-0.51	-0.53	0.59	-0.39	0.37	-0.66	0.69	1.32	0.87	0.11	1.6	-0.56	-0.4	EY2019	Agriculture and resource industries
male	-1.15	0.01	0.97	-0.48	-0.94	0.64	-0.84	-0.39	1.06	1.65	-0.53	-0.17	-0.39	-0.74	-0.66	0.03	-0.88	1.76	-0.36	-0.96	-0.56	-0.4	EY2019	Agriculture and resource industries
female	1.96	2.59	1.72	0.94	1.87	1.89	0.38	1.98	2.32	1.22	-0.53	2.12	2.4	0.92	3.02	1.35	2.42	2.65	1.97	1.17	0.08	0.94	EY2017	Agriculture and resource industries
male	0.18	-0.64	-0.53	-0.95	-0.94	-0.62	-0.84	-0.87	-1.03	-0.51	-0.53	-0.93	-0.85	-0.74	-0.66	0.03	-0.88	-0.02	-0.82	-0.11	-0.56	-0.4	EY2017	Agriculture and resource industries
female	0.18	2.27	2.47	1.88	0.93	1.89	2.82	1.03	1.48	-0.08	-0.53	0.97	-0.85	0.37	3.55	1.35	1.32	1.32	1.5	3.72	-0.56	-0.4	EY2018	Agriculture and resource industries
female	0.18	1.3	-0.16	-0.95	0.93	0.64	0.99	0.08	0.23	0.35	-0.53	-0.55	0.08	-0.74	-0.66	1.67	-0.51	0.43	-0.36	-0.53	-0.56	-0.4	EY2018	Agriculture and resource industries
female	-0.71	1.3	0.22	-0.48	-0.94	-0.62	-0.84	-0.87	-1.03	-0.51	-0.53	-0.93	-0.85	-0.74	-0.66	0.03	-0.88	-0.91	-0.82	-0.96	-0.56	-0.4	EY2019	Agriculture and resource industries
female	0.18	1.3	1.72	0	0	1.47	-0.84	-0.87	-0.19	-0.08	-0.53	0.59	-0.39	-0.74	-0.66	-0.62	0.22	-0.02	0.57	0.32	0.08	-0.4	EY2017	Agriculture and resource industries
male	0.18	0.01	0.22	0.94	0.93	0.64	0.99	1.03	0.65	0.35	2.25	0.97	1.01	1.47	1.44	1.02	0.95	0.87	1.04	1.17	2.02	2.27	EY2019	Agriculture and resource industries
female	-0.71	0.65	-0.53	0.47	0	1.06	0.99	0.55	0.23	0.79	-0.53	-0.17	-0.39	-0.18	0.39	0.69	-0.88	-0.02	0.57	1.17	0.73	-0.4	EY2017	Agriculture and resource industries
male	0.18	0.01	-0.91	0	0	1.47	-0.23	1.03	1.06	1.22	0.16	0.59	0.54	0.92	0.92	0.69	1.32	1.32	0.57	1.17	0.08	-0.4	EY2017	Agriculture and resource industries
male	1.52	0.33	0.6	1.41	0.93	1.47	-0.84	1.98	2.32	-0.08	-0.53	0.21	1.47	0.92	-0.14	0.36	0.95	1.32	1.97	0.32	0.73	-0.4	EY2018	Agriculture and resource industries
male	-0.26	-0.96	0.22	-0.95	0	-0.62	-0.84	-0.87	-0.61	-0.94	-0.53	-0.93	-0.39	-0.74	-0.66	2	-0.88	0.43	-0.82	1.17	-0.56	-0.4	EY2018	Agriculture and resource industries
male	0.18	-0.31	-0.53	0.94	-0.47	1.47	0.99	0.55	0.23	0.79	0.86	0.21	-0.39	-0.18	0.92	0.36	0.22	-0.46	1.5	0.75	2.02	-0.4	EY2019	Agriculture and resource industries
female	1.07	0.65	0.22	-0.95	0	0.22	0.38	0.55	-0.61	-0.08	-0.53	0.21	-0.39	-0.18	-0.66	0.03	-0.88	-0.02	0.11	-0.11	-0.56	-0.4	EY2017	Agriculture and resource industries
female	1.52	1.3	0.97	0	2.81	3.15	0.38	1.98	1.9	4.23	0.86	2.12	2.87	-0.74	0.92	1.35	3.15	2.2	3.36	1.6	3.95	2.27	EY2019	Agriculture and resource industries
female	-0.26	0.01	1.72	-0.48	-0.94	-1.04	0.38	-0.87	-1.03	-0.94	-0.53	0.21	-0.85	-0.74	1.44	-0.29	0.22	-0.91	-0.82	0.32	-0.56	-0.4	EY2018	Agriculture and resource industries
male	-1.15	1.62	0.6	0	0.47	-0.62	-0.84	-0.87	-0.61	-0.08	-0.53	-0.17	1.47	-0.74	-0.66	2	-0.15	0.87	-0.36	2.45	0.73	-0.4	EY2019	Agriculture and resource industries
female	1.07	2.59	2.85	1.41	2.34	2.31	0.99	0.08	2.74	2.08	0.16	3.26	1.94	-0.74	1.97	1.35	3.88	2.2	1.97	2.87	2.02	1.6	EY2019	Agriculture and resource industries
male	-0.26	0.33	-0.53	0	-0.47	-0.2	-0.23	0.55	-0.19	0.35	-0.53	-0.93	-0.39	0.37	-0.66	0.03	-0.15	0.87	-0.36	-0.11	-0.56	-0.4	EY2019	Agriculture and resource industries
male	1.52	0.33	0.6	1.41	0.93	1.47	-0.84	1.98	2.32	-0.08	-0.53	0.21	1.47	0.92	-0.14	0.36	0.95	1.32	1.97	0.32	0.73	-0.4	EY2018	Agriculture and resource industries
female	0.18	1.3	1.72	0	0	1.47	-0.84	-0.87	-0.19	-0.08	-0.53	0.59	-0.39	-0.74	-0.66	-0.62	0.22	-0.02	0.57	0.32	0.08	-0.4	EY2017	Agriculture and resource industries
male	0.18	0.33	0.6	0.47	0.93	1.47	2.82	2.45	1.9	1.22	0.16	1.74	-0.39	0.92	1.44	1.02	1.32	1.32	1.97	1.17	2.02	0.27	EY2018	Agriculture and resource industries
female	0.18	1.3	-0.16	-0.95	0.93	0.64	0.99	0.08	0.23	0.35	-0.53	-0.55	0.08	-0.74	-0.66	1.67	-0.51	0.43	-0.36	-0.53	-0.56	-0.4	EY2018	Agriculture and resource industries
female	1.52	1.62	2.1	0.94	2.34	1.47	-0.23	1.03	1.06	1.65	-0.53	1.35	2.87	-0.18	1.44	2.33	1.69	1.32	1.04	2.87	0.73	-0.4	EY2019	Agriculture and resource industries
male	-0.26	0.33	-0.53	0	-0.47	-0.2	-0.23	0.55	-0.19	0.35	-0.53	-0.93	-0.39	0.37	-0.66	0.03	-0.15	0.87	-0.36	-0.11	-0.56	-0.4	EY2019	Agriculture and resource industries
female	0.18	1.3	0.97	0	0.93	0.64	0.38	0.08	0.23	0.79	0.16	0.59	0.54	-0.18	-0.66	0.69	0.59	0.43	0.11	-0.53	-0.56	-0.4	EY2019	Agriculture and resource industries
female	1.52	1.62	2.1	0.94	2.34	1.47	-0.23	1.03	1.06	1.65	-0.53	1.35	2.87	-0.18	1.44	2.33	1.69	1.32	1.04	2.87	0.73	-0.4	EY2019	Agriculture and resource industries
female	1.96	1.94	0.97	-0.95	0.93	1.06	0.38	0.55	1.06	1.22	-0.53	0.59	1.47	0.37	2.49	2.33	0.95	0.43	0.11	-0.11	-0.56	-0.4	EY2019	Agriculture and resource industries
female	-0.26	-0.96	-1.28	0.47	-0.94	-0.62	0.38	-0.87	-0.61	-0.94	-0.53	-0.93	-0.85	-0.18	-0.66	-0.62	-0.88	-0.46	-0.82	-0.96	0.73	-0.4	EY2017	Agriculture and resource industries
male	0.18	0.01	0.22	0.94	0.93	0.64	0.99	1.03	0.65	0.35	2.25	0.97	1.01	1.47	1.44	1.02	0.95	0.87	1.04	1.17	2.02	2.27	EY2019	Agriculture and resource industries
female	-0.26	0.01	0.22	-0.95	-0.47	0.22	0.99	1.03	0.65	0.35	-0.53	0.21	1.01	0.92	1.44	0.69	0.95	0.87	0.57	1.17	0.73	-0.4	EY2019	Agriculture and resource industries
male	-0.71	0.33	-1.28	-0.95	-0.94	-0.2	-0.84	-0.87	-1.03	-0.94	-0.53	-0.17	0.54	-0.74	0.39	-0.62	-0.88	-0.91	-0.82	-0.11	-0.56	-0.4	EY2017	Agriculture and resource industries
male	-0.71	-1.28	-0.53	-0.95	0	-0.2	-0.23	-0.39	1.06	-0.94	-0.53	0.21	-0.39	-0.18	-0.66	0.36	0.22	-0.02	-0.36	0.32	-0.56	-0.4	EY2019	Agriculture and resource industries
male	1.52	1.94	2.85	2.83	2.81	3.57	0.38	3.87	2.74	3.37	0.16	3.26	1.47	0.92	-0.66	1.67	4.25	3.98	2.9	1.6	4.6	1.6	EY2017	Agriculture and resource industries
female	0.63	1.3	0.97	-0.48	0.93	1.47	0.38	0.08	0.65	0.79	0.16	0.97	1.94	-0.18	-0.66	2.99	0.95	0.87	-0.36	-0.11	-0.56	-0.4	EY2017	Agriculture and resource industries
male	0.63	0.01	0.6	-0.95	0.93	0.64	-0.84	-0.39	0.23	-0.08	-0.53	0.97	2.87	-0.74	-0.66	2	0.59	1.32	0.11	0.32	0.08	-0.4	EY2017	Agriculture and resource industries
female	0.63	1.62	1.35	-0.48	0.47	1.06	-0.23	0.08	-0.19	0.35	-0.53	0.21	1.47	-0.74	-0.66	1.35	1.69	-0.02	-0.82	-0.11	0.08	-0.4	EY2019	Agriculture and resource industries
male	-1.15	1.62	0.6	0	0.47	-0.62	-0.84	-0.87	-0.61	-0.08	-0.53	-0.17	1.47	-0.74	-0.66	2	-0.15	0.87	-0.36	2.45	0.73	-0.4	EY2019	Agriculture and resource industries
male	0.18	-0.64	-0.53	-0.95	-0.94	-0.62	-0.84	-0.87	-1.03	-0.51	-0.53	-0.93	-0.85	-0.74	-0.66	0.03	-0.88	-0.02	-0.82	-0.11	-0.56	-0.4	EY2017	Agriculture and resource industries
female	0.63	1.62	1.35	-0.48	0.47	1.06	-0.23	0.08	-0.19	0.35	-0.53	0.21	1.47	-0.74	-0.66	1.35	1.69	-0.02	-0.82	-0.11	0.08	-0.4	EY2019	Agriculture and resource industries
male	-0.71	0.65	0.97	1.41	0	-0.2	-0.84	-0.39	-0.19	-0.08	-0.53	-0.55	-0.85	-0.74	-0.66	0.69	-0.15	0.43	-0.82	-0.53	-0.56	-0.4	EY2019	Agriculture and resource industries
male	0.18	-0.64	-0.53	-0.95	-0.94	-0.62	-0.84	-0.87	-1.03	-0.51	-0.53	-0.93	-0.85	-0.74	-0.66	0.03	-0.88	-0.02	-0.82	-0.11	-0.56	-0.4	EY2017	Agriculture and resource industries
male	-1.15	1.62	0.6	0	0.47	-0.62	-0.84	-0.87	-0.61	-0.08	-0.53	-0.17	1.47	-0.74	-0.66	2	-0.15	0.87	-0.36	2.45	0.73	-0.4	EY2019	Agriculture and resource industries
male	-0.71	0.33	-1.28	-0.95	-0.94	-0.2	-0.84	-0.87	-1.03	-0.94	-0.53	-0.17	0.54	-0.74	0.39	-0.62	-0.88	-0.91	-0.82	-0.11	-0.56	-0.4	EY2017	Agriculture and resource industries
male	1.52	0.98	0.97	3.77	2.34	0.64	0.99	2.92	1.06	0.35	-0.53	0.97	0.54	0.92	0.92	0.69	0.95	0.43	1.5	2.45	2.02	2.27	EY2019	Agriculture and resource industries
female	1.96	1.94	0.97	-0.95	0.93	1.06	0.38	0.55	1.06	1.22	-0.53	0.59	1.47	0.37	2.49	2.33	0.95	0.43	0.11	-0.11	-0.56	-0.4	EY2019	Agriculture and resource industries
male	0.18	0.01	0.22	0.94	0.93	0.64	0.99	1.03	0.65	0.35	2.25	0.97	1.01	1.47	1.44	1.02	0.95	0.87	1.04	1.17	2.02	2.27	EY2019	Agriculture and resource industries
female	0.63	1.3	0.97	-0.48	0.93	1.47	0.38	0.08	0.65	0.79	0.16	0.97	1.94	-0.18	-0.66	2.99	0.95	0.87	-0.36	-0.11	-0.56	-0.4	EY2017	Agriculture and resource industries
female	-0.71	0.65	-0.53	0.47	0	1.06	0.99	0.55	0.23	0.79	-0.53	-0.17	-0.39	-0.18	0.39	0.69	-0.88	-0.02	0.57	1.17	0.73	-0.4	EY2017	Agriculture and resource industries
female	-0.71	1.3	0.22	-0.48	-0.94	-0.62	-0.84	-0.87	-1.03	-0.51	-0.53	-0.93	-0.85	-0.74	-0.66	0.03	-0.88	-0.91	-0.82	-0.96	-0.56	-0.4	EY2019	Agriculture and resource industries
male	1.07	1.3	2.85	-0.95	0.47	0.64	0.38	0.55	1.48	-0.51	0.16	0.97	0.08	0.37	-0.66	0.69	0.22	1.32	0.11	-0.96	0.73	-0.4	EY2019	Agriculture and resource industries
female	0.18	1.3	1.72	0	0	1.47	-0.84	-0.87	-0.19	-0.08	-0.53	0.59	-0.39	-0.74	-0.66	-0.62	0.22	-0.02	0.57	0.32	0.08	-0.4	EY2017	Agriculture and resource industries
female	1.96	1.94	0.97	-0.95	0.93	1.06	0.38	0.55	1.06	1.22	-0.53	0.59	1.47	0.37	2.49	2.33	0.95	0.43	0.11	-0.11	-0.56	-0.4	EY2019	Agriculture and resource industries
male	1.07	1.3	1.35	0.47	2.81	2.73	0.38	3.4	3.16	1.65	-0.53	2.5	2.87	0.92	-0.66	1.35	2.42	3.54	3.36	1.6	2.02	-0.4	EY2019	Agriculture and resource industries
male	0.18	0.01	0.22	0.47	0.93	0.22	0.99	-0.39	0.23	-0.08	0.16	0.21	0.08	-0.18	-0.14	0.36	-0.15	0.43	0.11	0.32	1.37	-0.4	EY2019	Agriculture and resource industries
female	0.18	0.65	0.97	0	0.93	1.06	0.38	1.03	1.06	1.22	-0.53	0.59	1.47	0.92	-0.66	2	0.59	0.43	0.57	1.17	0.08	-0.4	EY2019	Agriculture and resource industries
male	0.18	0.01	0.22	0.94	0.93	0.64	0.99	1.03	0.65	0.35	2.25	0.97	1.01	1.47	1.44	1.02	0.95	0.87	1.04	1.17	2.02	2.27	EY2019	Agriculture and resource industries
female	-0.26	0.01	1.72	-0.48	-0.94	-1.04	0.38	-0.87	-1.03	-0.94	-0.53	0.21	-0.85	-0.74	1.44	-0.29	0.22	-0.91	-0.82	0.32	-0.56	-0.4	EY2018	Agriculture and resource industries
male	-0.71	0.33	-1.28	-0.95	-0.94	-0.2	-0.84	-0.87	-1.03	-0.94	-0.53	-0.17	0.54	-0.74	0.39	-0.62	-0.88	-0.91	-0.82	-0.11	-0.56	-0.4	EY2017	Agriculture and resource industries
male	-0.71	2.27	1.72	0.94	-0.47	0.64	0.38	0.08	1.9	0.35	1.55	0.21	1.94	0.92	-0.14	2.33	0.22	1.76	1.97	-0.11	1.37	-0.4	EY2017	Agriculture and resource industries
female	-0.71	-0.64	-1.28	0.47	0.93	0.64	-0.84	-0.87	1.48	-0.94	-0.53	-0.93	-0.85	-0.74	-0.66	-0.29	-0.51	-0.91	-0.36	-0.96	-0.56	-0.4	EY2018	Agriculture and resource industries
female	0.18	1.3	0.97	0	0.93	0.64	0.38	0.08	0.23	0.79	0.16	0.59	0.54	-0.18	-0.66	0.69	0.59	0.43	0.11	-0.53	-0.56	-0.4	EY2019	Agriculture and resource industries
male	-1.15	-1.28	-0.91	0	-0.94	-1.04	-0.84	-0.87	-0.61	-0.94	-0.53	-0.93	-0.39	-0.74	-0.66	-0.95	-0.88	-0.46	-0.82	-0.53	-0.56	-0.4	EY2018	Agriculture and resource industries
female	0.18	0.65	0.97	0	0.93	1.06	0.38	1.03	1.06	1.22	-0.53	0.59	1.47	0.92	-0.66	2	0.59	0.43	0.57	1.17	0.08	-0.4	EY2019	Agriculture and resource industries
male	-1.15	-0.96	-0.91	-0.95	-0.94	-1.04	-0.84	-0.87	-1.03	-0.94	-0.53	-0.93	-0.85	-0.74	-0.66	-0.95	-0.88	-0.91	-0.82	-0.96	-0.56	-0.4	EY2019	Agriculture and resource industries
female	1.07	2.59	2.85	1.41	2.34	2.31	0.99	0.08	2.74	2.08	0.16	3.26	1.94	-0.74	1.97	1.35	3.88	2.2	1.97	2.87	2.02	1.6	EY2019	Agriculture and resource industries
female	0.63	1.62	1.35	-0.48	0.47	1.06	-0.23	0.08	-0.19	0.35	-0.53	0.21	1.47	-0.74	-0.66	1.35	1.69	-0.02	-0.82	-0.11	0.08	-0.4	EY2019	Agriculture and resource industries
male	1.52	1.94	2.85	2.83	2.81	3.57	0.38	3.87	2.74	3.37	0.16	3.26	1.47	0.92	-0.66	1.67	4.25	3.98	2.9	1.6	4.6	1.6	EY2017	Agriculture and resource industries
female	-0.26	0.01	1.72	-0.48	-0.94	-1.04	0.38	-0.87	-1.03	-0.94	-0.53	0.21	-0.85	-0.74	1.44	-0.29	0.22	-0.91	-0.82	0.32	-0.56	-0.4	EY2018	Agriculture and resource industries
male	1.52	0.33	0.22	0.94	1.87	0.64	0.99	1.03	0.65	-0.08	2.94	0.97	1.01	1.47	1.44	0.69	1.32	0.87	1.04	0.75	2.02	2.27	EY2019	Agriculture and resource industries
male	0.18	-0.64	-0.53	-0.95	-0.94	-0.62	-0.84	-0.87	-1.03	-0.51	-0.53	-0.93	-0.85	-0.74	-0.66	0.03	-0.88	-0.02	-0.82	-0.11	-0.56	-0.4	EY2017	Agriculture and resource industries
female	-0.71	1.3	0.22	-0.48	-0.94	-0.62	-0.84	-0.87	-1.03	-0.51	-0.53	-0.93	-0.85	-0.74	-0.66	0.03	-0.88	-0.91	-0.82	-0.96	-0.56	-0.4	EY2019	Agriculture and resource industries
male	0.18	-0.64	-0.53	-0.95	-0.94	-0.62	-0.84	-0.87	-1.03	-0.51	-0.53	-0.93	-0.85	-0.74	-0.66	0.03	-0.88	-0.02	-0.82	-0.11	-0.56	-0.4	EY2017	Agriculture and resource industries
male	0.63	-0.31	0.22	0.94	0.93	0.64	1.6	1.03	0.65	0.35	2.25	0.59	1.01	1.47	1.44	0.36	0.95	0.87	1.04	0.75	2.02	0.27	EY2018	Agriculture and resource industries
female	0.18	0.33	0.6	-0.48	0.93	-0.62	0.38	-0.39	0.65	-0.51	0.16	-0.17	-0.85	-0.18	-0.66	-0.62	-0.88	-0.91	-0.36	0.32	-0.56	-0.4	EY2018	Agriculture and resource industries
male	0.18	0.01	-0.91	0	0	1.47	-0.23	1.03	1.06	1.22	0.16	0.59	0.54	0.92	0.92	0.69	1.32	1.32	0.57	1.17	0.08	-0.4	EY2017	Agriculture and resource industries
male	-1.15	-1.28	-1.28	-0.95	-0.94	-1.04	-0.23	-0.87	-1.03	-0.08	-0.53	-0.17	-0.85	-0.74	-0.66	-0.29	-0.88	-0.91	-0.82	-0.53	-0.56	-0.4	EY2017	Agriculture and resource industries
female	0.18	0.01	0.22	-0.48	1.4	0.22	-0.84	0.55	0.65	0.79	-0.53	0.59	1.01	-0.74	-0.66	-0.29	0.59	0.43	0.57	-0.53	0.08	-0.4	EY2019	Agriculture and resource industries
female	-0.71	1.3	0.22	-0.48	-0.94	-0.62	-0.84	-0.87	-1.03	-0.51	-0.53	-0.93	-0.85	-0.74	-0.66	0.03	-0.88	-0.91	-0.82	-0.96	-0.56	-0.4	EY2019	Agriculture and resource industries
female	3.29	0.98	1.35	-0.48	0.47	1.06	-0.23	1.03	0.23	0.35	-0.53	0.21	-0.85	1.47	-0.66	1.35	-0.51	0.87	1.04	0.75	0.73	-0.4	EY2019	Agriculture and resource industries
male	-1.15	0.01	0.97	-0.48	-0.94	0.64	-0.84	-0.39	1.06	1.65	-0.53	-0.17	-0.39	-0.74	-0.66	0.03	-0.88	1.76	-0.36	-0.96	-0.56	-0.4	EY2019	Agriculture and resource industries
female	-0.26	0.01	1.72	-0.48	-0.94	-1.04	0.38	-0.87	-1.03	-0.94	-0.53	0.21	-0.85	-0.74	1.44	-0.29	0.22	-0.91	-0.82	0.32	-0.56	-0.4	EY2018	Agriculture and resource industries
male	-1.15	-0.96	-0.91	-0.95	-0.94	-1.04	-0.84	-0.87	-1.03	-0.94	-0.53	-0.93	-0.85	-0.74	-0.66	-0.95	-0.88	-0.91	-0.82	-0.96	-0.56	-0.4	EY2019	Agriculture and resource industries
female	1.52	0.98	1.35	-0.95	0.47	-0.62	-0.23	1.03	2.32	-0.51	-0.53	0.59	-0.39	0.37	-0.66	0.69	1.32	0.87	0.11	1.6	-0.56	-0.4	EY2019	Agriculture and resource industries
male	-1.15	-0.96	-0.91	-0.95	-0.94	-1.04	-0.84	-0.87	-1.03	-0.94	-0.53	-0.93	-0.85	-0.74	-0.66	-0.95	-0.88	-0.91	-0.82	-0.96	-0.56	-0.4	EY2019	Agriculture and resource industries
male	-0.71	0.01	0.97	0.47	-0.94	0.22	-0.84	-0.39	-1.03	-0.51	-0.53	-0.55	-0.85	-0.74	-0.66	-0.29	-0.88	-0.46	-0.82	-0.11	-0.56	1.6	EY2017	Agriculture and resource industries
female	-0.71	-0.64	-1.28	0.47	0.93	0.64	-0.84	-0.87	1.48	-0.94	-0.53	-0.93	-0.85	-0.74	-0.66	-0.29	-0.51	-0.91	-0.36	-0.96	-0.56	-0.4	EY2018	Agriculture and resource industries
male	0.63	2.27	1.35	-0.95	1.87	1.89	-0.84	0.55	2.32	2.51	-0.53	2.12	1.47	0.92	-0.14	1.02	3.52	2.65	1.97	0.75	-0.56	-0.4	EY2019	Agriculture and resource industries
male	1.07	0.01	0.97	-0.95	0	0.64	0.38	0.55	-0.19	-0.51	0.86	0.21	-0.39	0.37	-0.14	-0.62	-0.15	-0.46	0.57	-0.11	-0.56	-0.4	EY2019	Agriculture and resource industries
female	0.63	1.62	1.35	-0.48	0.47	1.06	-0.23	0.08	-0.19	0.35	-0.53	0.21	1.47	-0.74	-0.66	1.35	1.69	-0.02	-0.82	-0.11	0.08	-0.4	EY2019	Agriculture and resource industries
male	0.63	2.27	1.35	-0.95	1.87	1.89	-0.84	0.55	2.32	2.51	-0.53	2.12	1.47	0.92	-0.14	1.02	3.52	2.65	1.97	0.75	-0.56	-0.4	EY2019	Agriculture and resource industries
female	0.18	0.65	0.97	0	0.93	1.06	0.38	1.03	1.06	1.22	-0.53	0.59	1.47	0.92	-0.66	2	0.59	0.43	0.57	1.17	0.08	-0.4	EY2019	Agriculture and resource industries
female	-1.15	0.98	0.22	0.47	-0.47	-0.2	-0.23	-0.39	-0.19	-0.94	-0.53	-0.93	-0.85	-0.74	-0.66	-0.62	-0.88	-0.46	-0.36	-0.96	-0.56	-0.4	EY2019	Agriculture and resource industries
female	1.96	1.94	0.97	-0.95	0.93	1.06	0.38	0.55	1.06	1.22	-0.53	0.59	1.47	0.37	2.49	2.33	0.95	0.43	0.11	-0.11	-0.56	-0.4	EY2019	Agriculture and resource industries
male	1.52	0.98	0.97	3.77	2.34	0.64	0.99	2.92	1.06	0.35	-0.53	0.97	0.54	0.92	0.92	0.69	0.95	0.43	1.5	2.45	2.02	2.27	EY2019	Agriculture and resource industries
male	-1.15	-1.28	-1.28	-0.95	-0.94	-1.04	-0.23	-0.87	-1.03	-0.08	-0.53	-0.17	-0.85	-0.74	-0.66	-0.29	-0.88	-0.91	-0.82	-0.53	-0.56	-0.4	EY2017	Agriculture and resource industries
female	1.07	1.3	1.35	-0.48	0.93	2.31	0.99	1.5	0.65	1.22	-0.53	0.97	1.01	0.92	-0.14	1.02	1.69	1.76	0.57	1.17	0.08	-0.4	EY2019	Agriculture and resource industries
female	1.96	2.59	1.72	0.94	1.87	1.89	0.38	1.98	2.32	1.22	-0.53	2.12	2.4	0.92	3.02	1.35	2.42	2.65	1.97	1.17	0.08	0.94	EY2017	Agriculture and resource industries
male	1.52	-0.64	0.97	1.41	0.47	1.06	0.38	1.98	0.23	0.79	0.16	0.59	0.08	0.92	-0.14	0.36	-0.15	-0.46	0.11	0.32	0.08	-0.4	EY2019	Agriculture and resource industries
male	-0.26	-0.96	0.22	-0.95	0	-0.62	-0.84	-0.87	-0.61	-0.94	-0.53	-0.93	-0.39	-0.74	-0.66	2	-0.88	0.43	-0.82	1.17	-0.56	-0.4	EY2018	Agriculture and resource industries
female	3.29	0.98	1.35	-0.48	0.47	1.06	-0.23	1.03	0.23	0.35	-0.53	0.21	-0.85	1.47	-0.66	1.35	-0.51	0.87	1.04	0.75	0.73	-0.4	EY2019	Agriculture and resource industries
female	0.18	1.3	-0.16	-0.95	0.93	0.64	0.99	0.08	0.23	0.35	-0.53	-0.55	0.08	-0.74	-0.66	1.67	-0.51	0.43	-0.36	-0.53	-0.56	-0.4	EY2018	Agriculture and resource industries
female	1.07	2.59	2.85	1.41	2.34	2.31	0.99	0.08	2.74	2.08	0.16	3.26	1.94	-0.74	1.97	1.35	3.88	2.2	1.97	2.87	2.02	1.6	EY2019	Agriculture and resource industries
male	-1.15	-1.28	-0.91	0	-0.94	-1.04	-0.84	-0.87	-0.61	-0.94	-0.53	-0.93	-0.39	-0.74	-0.66	-0.95	-0.88	-0.46	-0.82	-0.53	-0.56	-0.4	EY2018	Agriculture and resource industries
female	0.18	0.98	1.35	1.41	1.87	2.31	0.38	1.5	1.9	0.35	0.16	1.35	0.08	0.37	-0.14	0.36	1.69	1.76	1.5	1.17	2.02	0.27	EY2019	Agriculture and resource industries
male	1.07	0.01	0.97	-0.95	0	0.64	0.38	0.55	-0.19	-0.51	0.86	0.21	-0.39	0.37	-0.14	-0.62	-0.15	-0.46	0.57	-0.11	-0.56	-0.4	EY2019	Agriculture and resource industries
male	-0.71	1.62	0.6	0	0.47	0.64	-0.23	1.5	0.23	-0.94	-0.53	0.21	0.08	-0.74	-0.66	1.02	0.22	0.87	0.11	1.17	1.37	-0.4	EY2019	Agriculture and resource industries
male	0.63	0.01	0.6	-0.95	0.93	0.64	-0.84	-0.39	0.23	-0.08	-0.53	0.97	2.87	-0.74	-0.66	2	0.59	1.32	0.11	0.32	0.08	-0.4	EY2017	Agriculture and resource industries
male	-0.71	-0.96	0.22	0.47	2.34	0.22	0.99	0.55	1.06	0.35	-0.53	1.74	0.54	0.92	-0.14	1.67	-0.15	0.43	1.04	0.32	0.08	0.27	EY2018	Agriculture and resource industries
male	0.63	-0.31	0.22	0.94	0.93	0.64	1.6	1.03	0.65	0.35	2.25	0.59	1.01	1.47	1.44	0.36	0.95	0.87	1.04	0.75	2.02	0.27	EY2018	Agriculture and resource industries
female	0.18	0.65	0.97	0	0.93	1.06	0.38	1.03	1.06	1.22	-0.53	0.59	1.47	0.92	-0.66	2	0.59	0.43	0.57	1.17	0.08	-0.4	EY2019	Agriculture and resource industries
male	0.63	-0.31	0.22	0.94	0.93	0.64	1.6	1.03	0.65	0.35	2.25	0.59	1.01	1.47	1.44	0.36	0.95	0.87	1.04	0.75	2.02	0.27	EY2018	Agriculture and resource industries
male	-1.15	-0.96	-0.91	-0.95	-0.94	-1.04	-0.84	-0.87	-1.03	-0.94	-0.53	-0.93	-0.85	-0.74	-0.66	-0.95	-0.88	-0.91	-0.82	-0.96	-0.56	-0.4	EY2019	Agriculture and resource industries
female	1.07	1.3	1.35	-0.48	0.93	2.31	0.99	1.5	0.65	1.22	-0.53	0.97	1.01	0.92	-0.14	1.02	1.69	1.76	0.57	1.17	0.08	-0.4	EY2019	Agriculture and resource industries
female	-0.26	0.01	0.22	-0.95	-0.47	0.22	0.99	1.03	0.65	0.35	-0.53	0.21	1.01	0.92	1.44	0.69	0.95	0.87	0.57	1.17	0.73	-0.4	EY2019	Agriculture and resource industries
male	1.96	0.65	0.6	1.88	-0.94	0.64	2.82	0.55	0.23	1.65	-0.53	0.97	-0.85	0.92	-0.14	1.35	0.95	1.76	1.04	2.02	0.08	0.27	EY2019	Agriculture and resource industries
male	-1.15	-1.28	-1.28	-0.95	-0.94	-1.04	-0.84	-0.87	-1.03	-0.94	-0.53	-0.93	-0.85	-0.74	-0.66	-0.95	-0.88	-0.91	-0.82	-0.96	-0.56	-0.4	EY2019	Agriculture and resource industries
female	1.07	1.3	1.35	-0.48	0.93	2.31	0.99	1.5	0.65	1.22	-0.53	0.97	1.01	0.92	-0.14	1.02	1.69	1.76	0.57	1.17	0.08	-0.4	EY2019	Agriculture and resource industries
male	-0.26	0.33	-0.53	0	-0.47	-0.2	-0.23	0.55	-0.19	0.35	-0.53	-0.93	-0.39	0.37	-0.66	0.03	-0.15	0.87	-0.36	-0.11	-0.56	-0.4	EY2019	Agriculture and resource industries
female	0.18	0.01	0.22	-0.48	1.4	0.22	-0.84	0.55	0.65	0.79	-0.53	0.59	1.01	-0.74	-0.66	-0.29	0.59	0.43	0.57	-0.53	0.08	-0.4	EY2019	Agriculture and resource industries
female	1.96	2.59	1.72	0.94	1.87	1.89	0.38	1.98	2.32	1.22	-0.53	2.12	2.4	0.92	3.02	1.35	2.42	2.65	1.97	1.17	0.08	0.94	EY2017	Agriculture and resource industries
male	1.07	1.3	2.85	-0.95	0.47	0.64	0.38	0.55	1.48	-0.51	0.16	0.97	0.08	0.37	-0.66	0.69	0.22	1.32	0.11	-0.96	0.73	-0.4	EY2019	Agriculture and resource industries
female	0.18	0.01	0.22	-0.48	1.4	0.22	-0.84	0.55	0.65	0.79	-0.53	0.59	1.01	-0.74	-0.66	-0.29	0.59	0.43	0.57	-0.53	0.08	-0.4	EY2019	Agriculture and resource industries
male	1.52	0.98	0.97	3.77	2.34	0.64	0.99	2.92	1.06	0.35	-0.53	0.97	0.54	0.92	0.92	0.69	0.95	0.43	1.5	2.45	2.02	2.27	EY2019	Agriculture and resource industries
female	0.63	1.62	1.35	-0.48	0.47	1.06	-0.23	0.08	-0.19	0.35	-0.53	0.21	1.47	-0.74	-0.66	1.35	1.69	-0.02	-0.82	-0.11	0.08	-0.4	EY2019	Agriculture and resource industries
female	1.96	2.59	1.72	0.94	1.87	1.89	0.38	1.98	2.32	1.22	-0.53	2.12	2.4	0.92	3.02	1.35	2.42	2.65	1.97	1.17	0.08	0.94	EY2017	Agriculture and resource industries
male	1.52	0.33	0.6	1.41	0.93	1.47	-0.84	1.98	2.32	-0.08	-0.53	0.21	1.47	0.92	-0.14	0.36	0.95	1.32	1.97	0.32	0.73	-0.4	EY2018	Agriculture and resource industries
male	-1.15	-1.28	-1.28	-0.95	-0.94	-1.04	-0.23	-0.87	-1.03	-0.08	-0.53	-0.17	-0.85	-0.74	-0.66	-0.29	-0.88	-0.91	-0.82	-0.53	-0.56	-0.4	EY2017	Agriculture and resource industries
male	1.96	0.65	0.6	1.88	-0.94	0.64	2.82	0.55	0.23	1.65	-0.53	0.97	-0.85	0.92	-0.14	1.35	0.95	1.76	1.04	2.02	0.08	0.27	EY2019	Agriculture and resource industries
female	0.18	2.27	2.47	1.88	0.93	1.89	2.82	1.03	1.48	-0.08	-0.53	0.97	-0.85	0.37	3.55	1.35	1.32	1.32	1.5	3.72	-0.56	-0.4	EY2018	Agriculture and resource industries
male	-1.15	-1.28	-1.28	-0.95	-0.94	-1.04	-0.84	-0.87	-1.03	-0.94	-0.53	-0.93	-0.85	-0.74	-0.66	-0.95	-0.88	-0.91	-0.82	-0.96	-0.56	-0.4	EY2019	Agriculture and resource industries
female	-0.71	1.3	0.22	-0.48	-0.94	-0.62	-0.84	-0.87	-1.03	-0.51	-0.53	-0.93	-0.85	-0.74	-0.66	0.03	-0.88	-0.91	-0.82	-0.96	-0.56	-0.4	EY2019	Agriculture and resource industries
female	0.18	1.3	0.97	0	0.93	0.64	0.38	0.08	0.23	0.79	0.16	0.59	0.54	-0.18	-0.66	0.69	0.59	0.43	0.11	-0.53	-0.56	-0.4	EY2019	Agriculture and resource industries
male	1.52	0.98	0.97	3.77	2.34	0.64	0.99	2.92	1.06	0.35	-0.53	0.97	0.54	0.92	0.92	0.69	0.95	0.43	1.5	2.45	2.02	2.27	EY2019	Agriculture and resource industries
female	0.63	1.3	0.97	-0.48	0.93	1.47	0.38	0.08	0.65	0.79	0.16	0.97	1.94	-0.18	-0.66	2.99	0.95	0.87	-0.36	-0.11	-0.56	-0.4	EY2017	Agriculture and resource industries
female	-0.26	0.01	0.22	-0.95	-0.47	0.22	0.99	1.03	0.65	0.35	-0.53	0.21	1.01	0.92	1.44	0.69	0.95	0.87	0.57	1.17	0.73	-0.4	EY2019	Agriculture and resource industries
male	-0.26	-0.96	0.22	-0.95	0	-0.62	-0.84	-0.87	-0.61	-0.94	-0.53	-0.93	-0.39	-0.74	-0.66	2	-0.88	0.43	-0.82	1.17	-0.56	-0.4	EY2018	Agriculture and resource industries
male	-1.15	1.62	0.6	0	0.47	-0.62	-0.84	-0.87	-0.61	-0.08	-0.53	-0.17	1.47	-0.74	-0.66	2	-0.15	0.87	-0.36	2.45	0.73	-0.4	EY2019	Agriculture and resource industries
male	-1.15	-1.28	-0.91	0	-0.94	-1.04	-0.84	-0.87	-0.61	-0.94	-0.53	-0.93	-0.39	-0.74	-0.66	-0.95	-0.88	-0.46	-0.82	-0.53	-0.56	-0.4	EY2018	Agriculture and resource industries
male	1.52	0.98	0.97	3.77	2.34	0.64	0.99	2.92	1.06	0.35	-0.53	0.97	0.54	0.92	0.92	0.69	0.95	0.43	1.5	2.45	2.02	2.27	EY2019	Agriculture and resource industries
male	1.52	-0.64	-0.91	-0.95	1.4	0.22	-0.23	0.08	1.06	1.65	-0.53	0.97	1.47	-0.18	0.39	0.36	0.22	0.43	1.04	1.6	0.73	-0.4	EY2019	Agriculture and resource industries
male	-0.71	1.62	0.6	0	0.47	0.64	-0.23	1.5	0.23	-0.94	-0.53	0.21	0.08	-0.74	-0.66	1.02	0.22	0.87	0.11	1.17	1.37	-0.4	EY2019	Agriculture and resource industries
female	0.18	0.01	0.22	-0.48	1.4	0.22	-0.84	0.55	0.65	0.79	-0.53	0.59	1.01	-0.74	-0.66	-0.29	0.59	0.43	0.57	-0.53	0.08	-0.4	EY2019	Agriculture and resource industries
male	1.52	-0.64	-0.91	-0.95	1.4	0.22	-0.23	0.08	1.06	1.65	-0.53	0.97	1.47	-0.18	0.39	0.36	0.22	0.43	1.04	1.6	0.73	-0.4	EY2019	Agriculture and resource industries
male	1.07	1.3	2.85	-0.95	0.47	0.64	0.38	0.55	1.48	-0.51	0.16	0.97	0.08	0.37	-0.66	0.69	0.22	1.32	0.11	-0.96	0.73	-0.4	EY2019	Agriculture and resource industries
male	0.18	-0.64	-0.53	-0.95	-0.94	-0.62	-0.84	-0.87	-1.03	-0.51	-0.53	-0.93	-0.85	-0.74	-0.66	0.03	-0.88	-0.02	-0.82	-0.11	-0.56	-0.4	EY2017	Agriculture and resource industries
female	-0.26	0.01	0.22	-0.95	-0.47	0.22	0.99	1.03	0.65	0.35	-0.53	0.21	1.01	0.92	1.44	0.69	0.95	0.87	0.57	1.17	0.73	-0.4	EY2019	Agriculture and resource industries
male	-1.15	-1.28	-1.28	-0.95	-0.94	-1.04	-0.23	-0.87	-1.03	-0.08	-0.53	-0.17	-0.85	-0.74	-0.66	-0.29	-0.88	-0.91	-0.82	-0.53	-0.56	-0.4	EY2017	Agriculture and resource industries
male	0.18	-0.31	-0.53	0.94	-0.47	1.47	0.99	0.55	0.23	0.79	0.86	0.21	-0.39	-0.18	0.92	0.36	0.22	-0.46	1.5	0.75	2.02	-0.4	EY2019	Agriculture and resource industries
male	0.18	0.01	0.22	0.47	0.93	0.22	0.99	-0.39	0.23	-0.08	0.16	0.21	0.08	-0.18	-0.14	0.36	-0.15	0.43	0.11	0.32	1.37	-0.4	EY2019	Agriculture and resource industries
male	-1.15	0.01	0.97	-0.48	-0.94	0.64	-0.84	-0.39	1.06	1.65	-0.53	-0.17	-0.39	-0.74	-0.66	0.03	-0.88	1.76	-0.36	-0.96	-0.56	-0.4	EY2019	Agriculture and resource industries
male	2.4	1.3	1.72	0.47	1.4	1.47	1.6	1.03	1.9	1.65	2.25	2.88	1.47	1.47	1.44	2.66	2.05	1.32	1.97	2.02	2.02	3.6	EY2019	Agriculture and resource industries
female	1.96	2.59	1.72	0.94	1.87	1.89	0.38	1.98	2.32	1.22	-0.53	2.12	2.4	0.92	3.02	1.35	2.42	2.65	1.97	1.17	0.08	0.94	EY2017	Agriculture and resource industries
female	1.52	1.3	0.97	0	2.81	3.15	0.38	1.98	1.9	4.23	0.86	2.12	2.87	-0.74	0.92	1.35	3.15	2.2	3.36	1.6	3.95	2.27	EY2019	Agriculture and resource industries
female	0.18	0.33	0.6	-0.48	0.93	-0.62	0.38	-0.39	0.65	-0.51	0.16	-0.17	-0.85	-0.18	-0.66	-0.62	-0.88	-0.91	-0.36	0.32	-0.56	-0.4	EY2018	Agriculture and resource industries
female	-0.71	-0.64	-1.28	0.47	0.93	0.64	-0.84	-0.87	1.48	-0.94	-0.53	-0.93	-0.85	-0.74	-0.66	-0.29	-0.51	-0.91	-0.36	-0.96	-0.56	-0.4	EY2018	Agriculture and resource industries
male	1.07	1.3	1.35	0.47	2.81	2.73	0.38	3.4	3.16	1.65	-0.53	2.5	2.87	0.92	-0.66	1.35	2.42	3.54	3.36	1.6	2.02	-0.4	EY2019	Agriculture and resource industries
female	1.96	1.94	0.97	-0.95	0.93	1.06	0.38	0.55	1.06	1.22	-0.53	0.59	1.47	0.37	2.49	2.33	0.95	0.43	0.11	-0.11	-0.56	-0.4	EY2019	Agriculture and resource industries
female	0.18	0.65	0.97	0	0.93	1.06	0.38	1.03	1.06	1.22	-0.53	0.59	1.47	0.92	-0.66	2	0.59	0.43	0.57	1.17	0.08	-0.4	EY2019	Agriculture and resource industries
male	-0.71	-1.28	-0.53	-0.95	0	-0.2	-0.23	-0.39	1.06	-0.94	-0.53	0.21	-0.39	-0.18	-0.66	0.36	0.22	-0.02	-0.36	0.32	-0.56	-0.4	EY2019	Agriculture and resource industries
female	-0.26	0.01	0.22	-0.95	-0.47	0.22	0.99	1.03	0.65	0.35	-0.53	0.21	1.01	0.92	1.44	0.69	0.95	0.87	0.57	1.17	0.73	-0.4	EY2019	Agriculture and resource industries
female	-0.71	0.65	-0.53	0.47	0	1.06	0.99	0.55	0.23	0.79	-0.53	-0.17	-0.39	-0.18	0.39	0.69	-0.88	-0.02	0.57	1.17	0.73	-0.4	EY2017	Agriculture and resource industries
male	-1.15	1.62	0.6	0	0.47	-0.62	-0.84	-0.87	-0.61	-0.08	-0.53	-0.17	1.47	-0.74	-0.66	2	-0.15	0.87	-0.36	2.45	0.73	-0.4	EY2019	Agriculture and resource industries
male	0.18	-0.31	0.22	-0.48	0.47	-0.2	-0.84	0.08	0.23	0.79	-0.53	-0.55	-0.85	-0.18	-0.14	-0.62	-0.51	0.43	0.11	-0.53	-0.56	-0.4	EY2019	Agriculture and resource industries
male	-1.15	0.01	0.97	-0.48	-0.94	0.64	-0.84	-0.39	1.06	1.65	-0.53	-0.17	-0.39	-0.74	-0.66	0.03	-0.88	1.76	-0.36	-0.96	-0.56	-0.4	EY2019	Agriculture and resource industries
female	-0.71	1.3	0.22	-0.48	-0.94	-0.62	-0.84	-0.87	-1.03	-0.51	-0.53	-0.93	-0.85	-0.74	-0.66	0.03	-0.88	-0.91	-0.82	-0.96	-0.56	-0.4	EY2019	Agriculture and resource industries
male	1.52	-0.64	-0.91	-0.95	1.4	0.22	-0.23	0.08	1.06	1.65	-0.53	0.97	1.47	-0.18	0.39	0.36	0.22	0.43	1.04	1.6	0.73	-0.4	EY2019	Agriculture and resource industries
male	0.18	0.01	-0.91	0	0	1.47	-0.23	1.03	1.06	1.22	0.16	0.59	0.54	0.92	0.92	0.69	1.32	1.32	0.57	1.17	0.08	-0.4	EY2017	Agriculture and resource industries
male	-0.71	0.33	-1.28	-0.95	-0.94	-0.2	-0.84	-0.87	-1.03	-0.94	-0.53	-0.17	0.54	-0.74	0.39	-0.62	-0.88	-0.91	-0.82	-0.11	-0.56	-0.4	EY2017	Agriculture and resource industries
male	0.18	-0.64	-0.53	-0.95	-0.94	-0.62	-0.84	-0.87	-1.03	-0.51	-0.53	-0.93	-0.85	-0.74	-0.66	0.03	-0.88	-0.02	-0.82	-0.11	-0.56	-0.4	EY2017	Agriculture and resource industries
male	-1.15	0.01	0.97	-0.48	-0.94	0.64	-0.84	-0.39	1.06	1.65	-0.53	-0.17	-0.39	-0.74	-0.66	0.03	-0.88	1.76	-0.36	-0.96	-0.56	-0.4	EY2019	Agriculture and resource industries
male	0.18	0.01	0.22	0.47	0.93	0.22	0.99	-0.39	0.23	-0.08	0.16	0.21	0.08	-0.18	-0.14	0.36	-0.15	0.43	0.11	0.32	1.37	-0.4	EY2019	Agriculture and resource industries
male	0.18	0.01	0.22	0.94	0.93	0.64	0.99	1.03	0.65	0.35	2.25	0.97	1.01	1.47	1.44	1.02	0.95	0.87	1.04	1.17	2.02	2.27	EY2019	Agriculture and resource industries
male	1.52	0.98	0.97	3.77	2.34	0.64	0.99	2.92	1.06	0.35	-0.53	0.97	0.54	0.92	0.92	0.69	0.95	0.43	1.5	2.45	2.02	2.27	EY2019	Agriculture and resource industries
female	0.18	0.33	0.6	-0.48	0.93	-0.62	0.38	-0.39	0.65	-0.51	0.16	-0.17	-0.85	-0.18	-0.66	-0.62	-0.88	-0.91	-0.36	0.32	-0.56	-0.4	EY2018	Agriculture and resource industries
female	1.07	2.59	2.85	1.41	2.34	2.31	0.99	0.08	2.74	2.08	0.16	3.26	1.94	-0.74	1.97	1.35	3.88	2.2	1.97	2.87	2.02	1.6	EY2019	Agriculture and resource industries
male	0.18	-0.31	0.22	-0.48	0.47	-0.2	-0.84	0.08	0.23	0.79	-0.53	-0.55	-0.85	-0.18	-0.14	-0.62	-0.51	0.43	0.11	-0.53	-0.56	-0.4	EY2019	Agriculture and resource industries
female	1.96	1.94	0.97	-0.95	0.93	1.06	0.38	0.55	1.06	1.22	-0.53	0.59	1.47	0.37	2.49	2.33	0.95	0.43	0.11	-0.11	-0.56	-0.4	EY2019	Agriculture and resource industries
male	1.52	0.33	0.6	1.41	0.93	1.47	-0.84	1.98	2.32	-0.08	-0.53	0.21	1.47	0.92	-0.14	0.36	0.95	1.32	1.97	0.32	0.73	-0.4	EY2018	Agriculture and resource industries
male	1.07	0.01	0.97	-0.95	0	0.64	0.38	0.55	-0.19	-0.51	0.86	0.21	-0.39	0.37	-0.14	-0.62	-0.15	-0.46	0.57	-0.11	-0.56	-0.4	EY2019	Agriculture and resource industries
male	1.96	0.01	-0.16	0.47	1.87	1.06	0.99	1.98	1.06	1.22	0.16	0.21	2.87	0.37	3.02	-0.95	-0.51	-0.91	2.9	1.17	0.73	-0.4	EY2019	Agriculture and resource industries
male	1.52	0.33	0.22	0.94	1.87	0.64	0.99	1.03	0.65	-0.08	2.94	0.97	1.01	1.47	1.44	0.69	1.32	0.87	1.04	0.75	2.02	2.27	EY2019	Agriculture and resource industries
male	0.63	0.01	0.6	-0.95	0.93	0.64	-0.84	-0.39	0.23	-0.08	-0.53	0.97	2.87	-0.74	-0.66	2	0.59	1.32	0.11	0.32	0.08	-0.4	EY2017	Agriculture and resource industries
female	-0.71	0.65	-0.53	0.47	0	1.06	0.99	0.55	0.23	0.79	-0.53	-0.17	-0.39	-0.18	0.39	0.69	-0.88	-0.02	0.57	1.17	0.73	-0.4	EY2017	Agriculture and resource industries
female	-1.15	0.98	0.22	0.47	-0.47	-0.2	-0.23	-0.39	-0.19	-0.94	-0.53	-0.93	-0.85	-0.74	-0.66	-0.62	-0.88	-0.46	-0.36	-0.96	-0.56	-0.4	EY2019	Agriculture and resource industries
female	1.07	1.3	1.35	-0.48	0.93	2.31	0.99	1.5	0.65	1.22	-0.53	0.97	1.01	0.92	-0.14	1.02	1.69	1.76	0.57	1.17	0.08	-0.4	EY2019	Agriculture and resource industries
female	-0.71	0.65	-0.53	0.47	0	1.06	0.99	0.55	0.23	0.79	-0.53	-0.17	-0.39	-0.18	0.39	0.69	-0.88	-0.02	0.57	1.17	0.73	-0.4	EY2017	Agriculture and resource industries
female	3.29	0.98	1.35	-0.48	0.47	1.06	-0.23	1.03	0.23	0.35	-0.53	0.21	-0.85	1.47	-0.66	1.35	-0.51	0.87	1.04	0.75	0.73	-0.4	EY2019	Agriculture and resource industries
female	0.18	1.3	1.72	0	0	1.47	-0.84	-0.87	-0.19	-0.08	-0.53	0.59	-0.39	-0.74	-0.66	-0.62	0.22	-0.02	0.57	0.32	0.08	-0.4	EY2017	Agriculture and resource industries
male	0.63	2.27	1.35	-0.95	1.87	1.89	-0.84	0.55	2.32	2.51	-0.53	2.12	1.47	0.92	-0.14	1.02	3.52	2.65	1.97	0.75	-0.56	-0.4	EY2019	Agriculture and resource industries
male	-0.71	-0.96	0.22	0.47	2.34	0.22	0.99	0.55	1.06	0.35	-0.53	1.74	0.54	0.92	-0.14	1.67	-0.15	0.43	1.04	0.32	0.08	0.27	EY2018	Agriculture and resource industries
female	-0.71	0.65	-0.53	0.47	0	1.06	0.99	0.55	0.23	0.79	-0.53	-0.17	-0.39	-0.18	0.39	0.69	-0.88	-0.02	0.57	1.17	0.73	-0.4	EY2017	Agriculture and resource industries
male	2.4	1.3	1.72	0.47	1.4	1.47	1.6	1.03	1.9	1.65	2.25	2.88	1.47	1.47	1.44	2.66	2.05	1.32	1.97	2.02	2.02	3.6	EY2019	Agriculture and resource industries
male	-1.15	-1.28	-0.91	0	-0.94	-1.04	-0.84	-0.87	-0.61	-0.94	-0.53	-0.93	-0.39	-0.74	-0.66	-0.95	-0.88	-0.46	-0.82	-0.53	-0.56	-0.4	EY2018	Agriculture and resource industries
male	-0.71	1.62	0.6	0	0.47	0.64	-0.23	1.5	0.23	-0.94	-0.53	0.21	0.08	-0.74	-0.66	1.02	0.22	0.87	0.11	1.17	1.37	-0.4	EY2019	Agriculture and resource industries
male	0.18	0.01	0.22	0.94	0.93	0.64	0.99	1.03	0.65	0.35	2.25	0.97	1.01	1.47	1.44	1.02	0.95	0.87	1.04	1.17	2.02	2.27	EY2019	Agriculture and resource industries
female	1.52	0.98	1.35	-0.95	0.47	-0.62	-0.23	1.03	2.32	-0.51	-0.53	0.59	-0.39	0.37	-0.66	0.69	1.32	0.87	0.11	1.6	-0.56	-0.4	EY2019	Agriculture and resource industries
male	0.63	-0.31	0.22	0.94	0.93	0.64	1.6	1.03	0.65	0.35	2.25	0.59	1.01	1.47	1.44	0.36	0.95	0.87	1.04	0.75	2.02	0.27	EY2018	Agriculture and resource industries
female	-0.26	0.01	1.72	-0.48	-0.94	-1.04	0.38	-0.87	-1.03	-0.94	-0.53	0.21	-0.85	-0.74	1.44	-0.29	0.22	-0.91	-0.82	0.32	-0.56	-0.4	EY2018	Agriculture and resource industries
female	1.52	0.98	1.35	-0.95	0.47	-0.62	-0.23	1.03	2.32	-0.51	-0.53	0.59	-0.39	0.37	-0.66	0.69	1.32	0.87	0.11	1.6	-0.56	-0.4	EY2019	Agriculture and resource industries
male	1.52	0.33	0.6	1.41	0.93	1.47	-0.84	1.98	2.32	-0.08	-0.53	0.21	1.47	0.92	-0.14	0.36	0.95	1.32	1.97	0.32	0.73	-0.4	EY2018	Agriculture and resource industries
female	-0.71	0.65	-0.53	0.47	0	1.06	0.99	0.55	0.23	0.79	-0.53	-0.17	-0.39	-0.18	0.39	0.69	-0.88	-0.02	0.57	1.17	0.73	-0.4	EY2017	Agriculture and resource industries
male	0.63	2.27	1.35	-0.95	1.87	1.89	-0.84	0.55	2.32	2.51	-0.53	2.12	1.47	0.92	-0.14	1.02	3.52	2.65	1.97	0.75	-0.56	-0.4	EY2019	Agriculture and resource industries
male	1.07	1.3	1.35	0.47	2.81	2.73	0.38	3.4	3.16	1.65	-0.53	2.5	2.87	0.92	-0.66	1.35	2.42	3.54	3.36	1.6	2.02	-0.4	EY2019	Agriculture and resource industries
female	0.18	0.98	1.35	1.41	1.87	2.31	0.38	1.5	1.9	0.35	0.16	1.35	0.08	0.37	-0.14	0.36	1.69	1.76	1.5	1.17	2.02	0.27	EY2019	Agriculture and resource industries
female	0.18	0.98	1.35	1.41	1.87	2.31	0.38	1.5	1.9	0.35	0.16	1.35	0.08	0.37	-0.14	0.36	1.69	1.76	1.5	1.17	2.02	0.27	EY2019	Agriculture and resource industries
male	1.52	1.94	2.85	2.83	2.81	3.57	0.38	3.87	2.74	3.37	0.16	3.26	1.47	0.92	-0.66	1.67	4.25	3.98	2.9	1.6	4.6	1.6	EY2017	Agriculture and resource industries
male	2.4	1.3	1.72	0.47	1.4	1.47	1.6	1.03	1.9	1.65	2.25	2.88	1.47	1.47	1.44	2.66	2.05	1.32	1.97	2.02	2.02	3.6	EY2019	Agriculture and resource industries
male	-1.15	-1.28	-0.91	0	-0.94	-1.04	-0.84	-0.87	-0.61	-0.94	-0.53	-0.93	-0.39	-0.74	-0.66	-0.95	-0.88	-0.46	-0.82	-0.53	-0.56	-0.4	EY2018	Agriculture and resource industries
female	0.18	0.33	0.6	-0.48	0.93	-0.62	0.38	-0.39	0.65	-0.51	0.16	-0.17	-0.85	-0.18	-0.66	-0.62	-0.88	-0.91	-0.36	0.32	-0.56	-0.4	EY2018	Agriculture and resource industries
female	-0.26	0.01	1.72	-0.48	-0.94	-1.04	0.38	-0.87	-1.03	-0.94	-0.53	0.21	-0.85	-0.74	1.44	-0.29	0.22	-0.91	-0.82	0.32	-0.56	-0.4	EY2018	Agriculture and resource industries
female	0.18	1.3	-0.16	-0.95	0.93	0.64	0.99	0.08	0.23	0.35	-0.53	-0.55	0.08	-0.74	-0.66	1.67	-0.51	0.43	-0.36	-0.53	-0.56	-0.4	EY2018	Agriculture and resource industries
female	-0.26	-0.96	-1.28	0.47	-0.94	-0.62	0.38	-0.87	-0.61	-0.94	-0.53	-0.93	-0.85	-0.18	-0.66	-0.62	-0.88	-0.46	-0.82	-0.96	0.73	-0.4	EY2017	Agriculture and resource industries
female	-0.26	-0.96	-1.28	0.47	-0.94	-0.62	0.38	-0.87	-0.61	-0.94	-0.53	-0.93	-0.85	-0.18	-0.66	-0.62	-0.88	-0.46	-0.82	-0.96	0.73	-0.4	EY2017	Agriculture and resource industries
male	0.18	0.33	0.6	0.47	0.93	1.47	2.82	2.45	1.9	1.22	0.16	1.74	-0.39	0.92	1.44	1.02	1.32	1.32	1.97	1.17	2.02	0.27	EY2018	Agriculture and resource industries
female	-0.26	0.01	1.72	-0.48	-0.94	-1.04	0.38	-0.87	-1.03	-0.94	-0.53	0.21	-0.85	-0.74	1.44	-0.29	0.22	-0.91	-0.82	0.32	-0.56	-0.4	EY2018	Agriculture and resource industries
male	-0.71	0.65	0.97	1.41	0	-0.2	-0.84	-0.39	-0.19	-0.08	-0.53	-0.55	-0.85	-0.74	-0.66	0.69	-0.15	0.43	-0.82	-0.53	-0.56	-0.4	EY2019	Agriculture and resource industries
male	0.18	0.33	0.6	0.47	0.93	1.47	2.82	2.45	1.9	1.22	0.16	1.74	-0.39	0.92	1.44	1.02	1.32	1.32	1.97	1.17	2.02	0.27	EY2018	Agriculture and resource industries
male	0.63	2.27	1.35	-0.95	1.87	1.89	-0.84	0.55	2.32	2.51	-0.53	2.12	1.47	0.92	-0.14	1.02	3.52	2.65	1.97	0.75	-0.56	-0.4	EY2019	Agriculture and resource industries
male	2.4	1.3	1.72	0.47	1.4	1.47	1.6	1.03	1.9	1.65	2.25	2.88	1.47	1.47	1.44	2.66	2.05	1.32	1.97	2.02	2.02	3.6	EY2019	Agriculture and resource industries
female	0.18	0.33	0.6	-0.48	0.93	-0.62	0.38	-0.39	0.65	-0.51	0.16	-0.17	-0.85	-0.18	-0.66	-0.62	-0.88	-0.91	-0.36	0.32	-0.56	-0.4	EY2018	Agriculture and resource industries
male	-0.71	0.01	0.97	0.47	-0.94	0.22	-0.84	-0.39	-1.03	-0.51	-0.53	-0.55	-0.85	-0.74	-0.66	-0.29	-0.88	-0.46	-0.82	-0.11	-0.56	1.6	EY2017	Agriculture and resource industries
female	0.18	0.98	1.35	1.41	1.87	2.31	0.38	1.5	1.9	0.35	0.16	1.35	0.08	0.37	-0.14	0.36	1.69	1.76	1.5	1.17	2.02	0.27	EY2019	Agriculture and resource industries
male	-0.71	0.33	-1.28	-0.95	-0.94	-0.2	-0.84	-0.87	-1.03	-0.94	-0.53	-0.17	0.54	-0.74	0.39	-0.62	-0.88	-0.91	-0.82	-0.11	-0.56	-0.4	EY2017	Agriculture and resource industries
female	-1.15	0.98	0.22	0.47	-0.47	-0.2	-0.23	-0.39	-0.19	-0.94	-0.53	-0.93	-0.85	-0.74	-0.66	-0.62	-0.88	-0.46	-0.36	-0.96	-0.56	-0.4	EY2019	Agriculture and resource industries
male	-0.71	0.65	0.97	1.41	0	-0.2	-0.84	-0.39	-0.19	-0.08	-0.53	-0.55	-0.85	-0.74	-0.66	0.69	-0.15	0.43	-0.82	-0.53	-0.56	-0.4	EY2019	Agriculture and resource industries
female	1.52	1.62	2.47	0.94	1.4	1.89	0.38	1.98	1.9	1.65	0.86	3.26	1.01	1.47	0.39	3.31	3.88	3.54	1.97	2.87	1.37	-0.4	EY2018	Agriculture and resource industries
female	0.18	0.65	0.97	0	0.93	1.06	0.38	1.03	1.06	1.22	-0.53	0.59	1.47	0.92	-0.66	2	0.59	0.43	0.57	1.17	0.08	-0.4	EY2019	Agriculture and resource industries
female	-1.15	0.98	0.22	0.47	-0.47	-0.2	-0.23	-0.39	-0.19	-0.94	-0.53	-0.93	-0.85	-0.74	-0.66	-0.62	-0.88	-0.46	-0.36	-0.96	-0.56	-0.4	EY2019	Agriculture and resource industries
female	0.18	0.33	0.6	-0.48	0.93	-0.62	0.38	-0.39	0.65	-0.51	0.16	-0.17	-0.85	-0.18	-0.66	-0.62	-0.88	-0.91	-0.36	0.32	-0.56	-0.4	EY2018	Agriculture and resource industries
male	0.18	-0.31	0.22	-0.48	0.47	-0.2	-0.84	0.08	0.23	0.79	-0.53	-0.55	-0.85	-0.18	-0.14	-0.62	-0.51	0.43	0.11	-0.53	-0.56	-0.4	EY2019	Agriculture and resource industries
female	0.63	1.62	1.35	-0.48	0.47	1.06	-0.23	0.08	-0.19	0.35	-0.53	0.21	1.47	-0.74	-0.66	1.35	1.69	-0.02	-0.82	-0.11	0.08	-0.4	EY2019	Agriculture and resource industries
male	1.52	-0.64	0.97	1.41	0.47	1.06	0.38	1.98	0.23	0.79	0.16	0.59	0.08	0.92	-0.14	0.36	-0.15	-0.46	0.11	0.32	0.08	-0.4	EY2019	Agriculture and resource industries
male	1.52	-0.64	-0.91	-0.95	1.4	0.22	-0.23	0.08	1.06	1.65	-0.53	0.97	1.47	-0.18	0.39	0.36	0.22	0.43	1.04	1.6	0.73	-0.4	EY2019	Agriculture and resource industries
female	-1.15	0.98	0.22	0.47	-0.47	-0.2	-0.23	-0.39	-0.19	-0.94	-0.53	-0.93	-0.85	-0.74	-0.66	-0.62	-0.88	-0.46	-0.36	-0.96	-0.56	-0.4	EY2019	Agriculture and resource industries
male	-0.71	-1.28	-0.91	-0.48	-0.94	-1.04	-0.84	-0.87	0.23	-0.08	-0.53	-0.55	0.54	-0.74	-0.14	-0.29	-0.88	0.87	-0.82	-0.53	-0.56	-0.4	EY2019	Agriculture and resource industries
female	1.07	1.3	1.35	-0.48	0.93	2.31	0.99	1.5	0.65	1.22	-0.53	0.97	1.01	0.92	-0.14	1.02	1.69	1.76	0.57	1.17	0.08	-0.4	EY2019	Agriculture and resource industries
female	-0.71	1.3	0.22	-0.48	-0.94	-0.62	-0.84	-0.87	-1.03	-0.51	-0.53	-0.93	-0.85	-0.74	-0.66	0.03	-0.88	-0.91	-0.82	-0.96	-0.56	-0.4	EY2019	Agriculture and resource industries
male	1.07	0.01	0.97	-0.95	0	0.64	0.38	0.55	-0.19	-0.51	0.86	0.21	-0.39	0.37	-0.14	-0.62	-0.15	-0.46	0.57	-0.11	-0.56	-0.4	EY2019	Agriculture and resource industries
male	2.4	1.3	1.72	0.47	1.4	1.47	1.6	1.03	1.9	1.65	2.25	2.88	1.47	1.47	1.44	2.66	2.05	1.32	1.97	2.02	2.02	3.6	EY2019	Agriculture and resource industries
female	0.18	0.98	1.35	1.41	1.87	2.31	0.38	1.5	1.9	0.35	0.16	1.35	0.08	0.37	-0.14	0.36	1.69	1.76	1.5	1.17	2.02	0.27	EY2019	Agriculture and resource industries
male	0.63	0.01	0.6	-0.95	0.93	0.64	-0.84	-0.39	0.23	-0.08	-0.53	0.97	2.87	-0.74	-0.66	2	0.59	1.32	0.11	0.32	0.08	-0.4	EY2017	Agriculture and resource industries
male	1.52	0.33	0.6	1.41	0.93	1.47	-0.84	1.98	2.32	-0.08	-0.53	0.21	1.47	0.92	-0.14	0.36	0.95	1.32	1.97	0.32	0.73	-0.4	EY2018	Agriculture and resource industries
male	-0.26	-0.96	0.22	-0.95	0	-0.62	-0.84	-0.87	-0.61	-0.94	-0.53	-0.93	-0.39	-0.74	-0.66	2	-0.88	0.43	-0.82	1.17	-0.56	-0.4	EY2018	Agriculture and resource industries
male	0.63	2.27	1.35	-0.95	1.87	1.89	-0.84	0.55	2.32	2.51	-0.53	2.12	1.47	0.92	-0.14	1.02	3.52	2.65	1.97	0.75	-0.56	-0.4	EY2019	Agriculture and resource industries
female	0.18	1.3	-0.16	-0.95	0.93	0.64	0.99	0.08	0.23	0.35	-0.53	-0.55	0.08	-0.74	-0.66	1.67	-0.51	0.43	-0.36	-0.53	-0.56	-0.4	EY2018	Agriculture and resource industries
female	0.18	2.27	2.47	1.88	0.93	1.89	2.82	1.03	1.48	-0.08	-0.53	0.97	-0.85	0.37	3.55	1.35	1.32	1.32	1.5	3.72	-0.56	-0.4	EY2018	Agriculture and resource industries
male	-0.71	1.62	0.6	0	0.47	0.64	-0.23	1.5	0.23	-0.94	-0.53	0.21	0.08	-0.74	-0.66	1.02	0.22	0.87	0.11	1.17	1.37	-0.4	EY2019	Agriculture and resource industries
male	0.18	-0.64	-0.53	-0.95	-0.94	-0.62	-0.84	-0.87	-1.03	-0.51	-0.53	-0.93	-0.85	-0.74	-0.66	0.03	-0.88	-0.02	-0.82	-0.11	-0.56	-0.4	EY2017	Agriculture and resource industries
male	-1.15	0.01	0.97	-0.48	-0.94	0.64	-0.84	-0.39	1.06	1.65	-0.53	-0.17	-0.39	-0.74	-0.66	0.03	-0.88	1.76	-0.36	-0.96	-0.56	-0.4	EY2019	Agriculture and resource industries
male	-1.15	-1.28	-0.91	0	-0.94	-1.04	-0.84	-0.87	-0.61	-0.94	-0.53	-0.93	-0.39	-0.74	-0.66	-0.95	-0.88	-0.46	-0.82	-0.53	-0.56	-0.4	EY2018	Agriculture and resource industries
male	-0.26	0.33	-0.53	0	-0.47	-0.2	-0.23	0.55	-0.19	0.35	-0.53	-0.93	-0.39	0.37	-0.66	0.03	-0.15	0.87	-0.36	-0.11	-0.56	-0.4	EY2019	Agriculture and resource industries
male	0.18	0.01	0.22	0.94	0.93	0.64	0.99	1.03	0.65	0.35	2.25	0.97	1.01	1.47	1.44	1.02	0.95	0.87	1.04	1.17	2.02	2.27	EY2019	Agriculture and resource industries
male	-0.71	2.27	1.72	0.94	-0.47	0.64	0.38	0.08	1.9	0.35	1.55	0.21	1.94	0.92	-0.14	2.33	0.22	1.76	1.97	-0.11	1.37	-0.4	EY2017	Agriculture and resource industries
male	1.96	0.01	-0.16	0.47	1.87	1.06	0.99	1.98	1.06	1.22	0.16	0.21	2.87	0.37	3.02	-0.95	-0.51	-0.91	2.9	1.17	0.73	-0.4	EY2019	Agriculture and resource industries
male	-1.15	-0.96	-0.91	-0.95	-0.94	-1.04	-0.84	-0.87	-1.03	-0.94	-0.53	-0.93	-0.85	-0.74	-0.66	-0.95	-0.88	-0.91	-0.82	-0.96	-0.56	-0.4	EY2019	Agriculture and resource industries
male	1.52	0.33	0.22	0.94	1.87	0.64	0.99	1.03	0.65	-0.08	2.94	0.97	1.01	1.47	1.44	0.69	1.32	0.87	1.04	0.75	2.02	2.27	EY2019	Agriculture and resource industries
male	0.18	0.33	0.6	0.47	0.93	1.47	2.82	2.45	1.9	1.22	0.16	1.74	-0.39	0.92	1.44	1.02	1.32	1.32	1.97	1.17	2.02	0.27	EY2018	Agriculture and resource industries
male	0.18	0.01	0.22	0.47	0.93	0.22	0.99	-0.39	0.23	-0.08	0.16	0.21	0.08	-0.18	-0.14	0.36	-0.15	0.43	0.11	0.32	1.37	-0.4	EY2019	Agriculture and resource industries
male	0.18	0.01	-0.91	0	0	1.47	-0.23	1.03	1.06	1.22	0.16	0.59	0.54	0.92	0.92	0.69	1.32	1.32	0.57	1.17	0.08	-0.4	EY2017	Agriculture and resource industries
female	0.18	0.01	0.22	-0.48	1.4	0.22	-0.84	0.55	0.65	0.79	-0.53	0.59	1.01	-0.74	-0.66	-0.29	0.59	0.43	0.57	-0.53	0.08	-0.4	EY2019	Agriculture and resource industries
female	0.18	1.3	0.97	0	0.93	0.64	0.38	0.08	0.23	0.79	0.16	0.59	0.54	-0.18	-0.66	0.69	0.59	0.43	0.11	-0.53	-0.56	-0.4	EY2019	Agriculture and resource industries
female	1.52	0.98	1.35	-0.95	0.47	-0.62	-0.23	1.03	2.32	-0.51	-0.53	0.59	-0.39	0.37	-0.66	0.69	1.32	0.87	0.11	1.6	-0.56	-0.4	EY2019	Agriculture and resource industries
female	-0.71	0.65	-0.53	0.47	0	1.06	0.99	0.55	0.23	0.79	-0.53	-0.17	-0.39	-0.18	0.39	0.69	-0.88	-0.02	0.57	1.17	0.73	-0.4	EY2017	Agriculture and resource industries
male	2.4	1.3	1.72	0.47	1.4	1.47	1.6	1.03	1.9	1.65	2.25	2.88	1.47	1.47	1.44	2.66	2.05	1.32	1.97	2.02	2.02	3.6	EY2019	Agriculture and resource industries
female	1.96	1.94	0.97	-0.95	0.93	1.06	0.38	0.55	1.06	1.22	-0.53	0.59	1.47	0.37	2.49	2.33	0.95	0.43	0.11	-0.11	-0.56	-0.4	EY2019	Agriculture and resource industries
female	0.18	1.3	1.72	0	0	1.47	-0.84	-0.87	-0.19	-0.08	-0.53	0.59	-0.39	-0.74	-0.66	-0.62	0.22	-0.02	0.57	0.32	0.08	-0.4	EY2017	Agriculture and resource industries
female	-0.26	0.01	1.72	-0.48	-0.94	-1.04	0.38	-0.87	-1.03	-0.94	-0.53	0.21	-0.85	-0.74	1.44	-0.29	0.22	-0.91	-0.82	0.32	-0.56	-0.4	EY2018	Agriculture and resource industries
male	0.18	-0.64	-0.53	-0.95	-0.94	-0.62	-0.84	-0.87	-1.03	-0.51	-0.53	-0.93	-0.85	-0.74	-0.66	0.03	-0.88	-0.02	-0.82	-0.11	-0.56	-0.4	EY2017	Agriculture and resource industries
male	1.52	0.33	0.6	1.41	0.93	1.47	-0.84	1.98	2.32	-0.08	-0.53	0.21	1.47	0.92	-0.14	0.36	0.95	1.32	1.97	0.32	0.73	-0.4	EY2018	Agriculture and resource industries
male	-0.71	-0.96	0.22	0.47	2.34	0.22	0.99	0.55	1.06	0.35	-0.53	1.74	0.54	0.92	-0.14	1.67	-0.15	0.43	1.04	0.32	0.08	0.27	EY2018	Agriculture and resource industries
female	0.18	0.01	0.22	-0.48	1.4	0.22	-0.84	0.55	0.65	0.79	-0.53	0.59	1.01	-0.74	-0.66	-0.29	0.59	0.43	0.57	-0.53	0.08	-0.4	EY2019	Agriculture and resource industries
male	-0.71	-0.96	0.22	0.47	2.34	0.22	0.99	0.55	1.06	0.35	-0.53	1.74	0.54	0.92	-0.14	1.67	-0.15	0.43	1.04	0.32	0.08	0.27	EY2018	Agriculture and resource industries
male	0.18	0.01	0.22	0.94	0.93	0.64	0.99	1.03	0.65	0.35	2.25	0.97	1.01	1.47	1.44	1.02	0.95	0.87	1.04	1.17	2.02	2.27	EY2019	Agriculture and resource industries
male	2.4	1.3	1.72	0.47	1.4	1.47	1.6	1.03	1.9	1.65	2.25	2.88	1.47	1.47	1.44	2.66	2.05	1.32	1.97	2.02	2.02	3.6	EY2019	Agriculture and resource industries
female	1.07	2.59	2.85	1.41	2.34	2.31	0.99	0.08	2.74	2.08	0.16	3.26	1.94	-0.74	1.97	1.35	3.88	2.2	1.97	2.87	2.02	1.6	EY2019	Agriculture and resource industries
female	0.18	0.65	0.97	0	0.93	1.06	0.38	1.03	1.06	1.22	-0.53	0.59	1.47	0.92	-0.66	2	0.59	0.43	0.57	1.17	0.08	-0.4	EY2019	Agriculture and resource industries
male	0.18	0.01	0.22	0.94	0.93	0.64	0.99	1.03	0.65	0.35	2.25	0.97	1.01	1.47	1.44	1.02	0.95	0.87	1.04	1.17	2.02	2.27	EY2019	Agriculture and resource industries
male	0.63	-0.31	0.22	0.94	0.93	0.64	1.6	1.03	0.65	0.35	2.25	0.59	1.01	1.47	1.44	0.36	0.95	0.87	1.04	0.75	2.02	0.27	EY2018	Agriculture and resource industries
female	0.18	2.27	2.47	1.88	0.93	1.89	2.82	1.03	1.48	-0.08	-0.53	0.97	-0.85	0.37	3.55	1.35	1.32	1.32	1.5	3.72	-0.56	-0.4	EY2018	Agriculture and resource industries
male	-1.15	1.62	0.6	0	0.47	-0.62	-0.84	-0.87	-0.61	-0.08	-0.53	-0.17	1.47	-0.74	-0.66	2	-0.15	0.87	-0.36	2.45	0.73	-0.4	EY2019	Agriculture and resource industries
male	0.63	0.01	0.6	-0.95	0.93	0.64	-0.84	-0.39	0.23	-0.08	-0.53	0.97	2.87	-0.74	-0.66	2	0.59	1.32	0.11	0.32	0.08	-0.4	EY2017	Agriculture and resource industries
female	0.63	1.3	0.97	-0.48	0.93	1.47	0.38	0.08	0.65	0.79	0.16	0.97	1.94	-0.18	-0.66	2.99	0.95	0.87	-0.36	-0.11	-0.56	-0.4	EY2017	Agriculture and resource industries
male	-1.15	-1.28	-1.28	-0.95	-0.94	-1.04	-0.84	-0.87	-1.03	-0.94	-0.53	-0.93	-0.85	-0.74	-0.66	-0.95	-0.88	-0.91	-0.82	-0.96	-0.56	-0.4	EY2019	Agriculture and resource industries
male	2.4	1.3	1.72	0.47	1.4	1.47	1.6	1.03	1.9	1.65	2.25	2.88	1.47	1.47	1.44	2.66	2.05	1.32	1.97	2.02	2.02	3.6	EY2019	Agriculture and resource industries
male	-1.15	-1.28	-1.28	-0.95	-0.94	-1.04	-0.23	-0.87	-1.03	-0.08	-0.53	-0.17	-0.85	-0.74	-0.66	-0.29	-0.88	-0.91	-0.82	-0.53	-0.56	-0.4	EY2017	Agriculture and resource industries
female	-1.15	0.98	0.22	0.47	-0.47	-0.2	-0.23	-0.39	-0.19	-0.94	-0.53	-0.93	-0.85	-0.74	-0.66	-0.62	-0.88	-0.46	-0.36	-0.96	-0.56	-0.4	EY2019	Agriculture and resource industries
male	1.07	1.3	2.85	-0.95	0.47	0.64	0.38	0.55	1.48	-0.51	0.16	0.97	0.08	0.37	-0.66	0.69	0.22	1.32	0.11	-0.96	0.73	-0.4	EY2019	Agriculture and resource industries
male	-0.71	-1.28	-0.91	-0.48	-0.94	-1.04	-0.84	-0.87	0.23	-0.08	-0.53	-0.55	0.54	-0.74	-0.14	-0.29	-0.88	0.87	-0.82	-0.53	-0.56	-0.4	EY2019	Agriculture and resource industries
male	0.63	2.27	1.35	-0.95	1.87	1.89	-0.84	0.55	2.32	2.51	-0.53	2.12	1.47	0.92	-0.14	1.02	3.52	2.65	1.97	0.75	-0.56	-0.4	EY2019	Agriculture and resource industries
male	1.96	0.01	-0.16	0.47	1.87	1.06	0.99	1.98	1.06	1.22	0.16	0.21	2.87	0.37	3.02	-0.95	-0.51	-0.91	2.9	1.17	0.73	-0.4	EY2019	Agriculture and resource industries
male	0.63	2.27	1.35	-0.95	1.87	1.89	-0.84	0.55	2.32	2.51	-0.53	2.12	1.47	0.92	-0.14	1.02	3.52	2.65	1.97	0.75	-0.56	-0.4	EY2019	Agriculture and resource industries
male	-1.15	0.01	0.97	-0.48	-0.94	0.64	-0.84	-0.39	1.06	1.65	-0.53	-0.17	-0.39	-0.74	-0.66	0.03	-0.88	1.76	-0.36	-0.96	-0.56	-0.4	EY2019	Agriculture and resource industries
male	-1.15	0.01	0.97	-0.48	-0.94	0.64	-0.84	-0.39	1.06	1.65	-0.53	-0.17	-0.39	-0.74	-0.66	0.03	-0.88	1.76	-0.36	-0.96	-0.56	-0.4	EY2019	Agriculture and resource industries
female	-0.71	1.3	0.22	-0.48	-0.94	-0.62	-0.84	-0.87	-1.03	-0.51	-0.53	-0.93	-0.85	-0.74	-0.66	0.03	-0.88	-0.91	-0.82	-0.96	-0.56	-0.4	EY2019	Agriculture and resource industries
female	-0.71	-0.64	-1.28	0.47	0.93	0.64	-0.84	-0.87	1.48	-0.94	-0.53	-0.93	-0.85	-0.74	-0.66	-0.29	-0.51	-0.91	-0.36	-0.96	-0.56	-0.4	EY2018	Agriculture and resource industries
female	0.63	1.3	0.97	-0.48	0.93	1.47	0.38	0.08	0.65	0.79	0.16	0.97	1.94	-0.18	-0.66	2.99	0.95	0.87	-0.36	-0.11	-0.56	-0.4	EY2017	Agriculture and resource industries
male	0.63	-0.31	0.22	0.94	0.93	0.64	1.6	1.03	0.65	0.35	2.25	0.59	1.01	1.47	1.44	0.36	0.95	0.87	1.04	0.75	2.02	0.27	EY2018	Agriculture and resource industries
male	1.07	1.3	1.35	0.47	2.81	2.73	0.38	3.4	3.16	1.65	-0.53	2.5	2.87	0.92	-0.66	1.35	2.42	3.54	3.36	1.6	2.02	-0.4	EY2019	Agriculture and resource industries
male	-0.26	-0.96	0.22	-0.95	0	-0.62	-0.84	-0.87	-0.61	-0.94	-0.53	-0.93	-0.39	-0.74	-0.66	2	-0.88	0.43	-0.82	1.17	-0.56	-0.4	EY2018	Agriculture and resource industries
female	-0.26	0.01	1.72	-0.48	-0.94	-1.04	0.38	-0.87	-1.03	-0.94	-0.53	0.21	-0.85	-0.74	1.44	-0.29	0.22	-0.91	-0.82	0.32	-0.56	-0.4	EY2018	Agriculture and resource industries
female	-0.26	-0.96	-1.28	0.47	-0.94	-0.62	0.38	-0.87	-0.61	-0.94	-0.53	-0.93	-0.85	-0.18	-0.66	-0.62	-0.88	-0.46	-0.82	-0.96	0.73	-0.4	EY2017	Agriculture and resource industries
female	-0.26	-0.96	-1.28	0.47	-0.94	-0.62	0.38	-0.87	-0.61	-0.94	-0.53	-0.93	-0.85	-0.18	-0.66	-0.62	-0.88	-0.46	-0.82	-0.96	0.73	-0.4	EY2017	Agriculture and resource industries
female	0.18	1.3	0.97	0	0.93	0.64	0.38	0.08	0.23	0.79	0.16	0.59	0.54	-0.18	-0.66	0.69	0.59	0.43	0.11	-0.53	-0.56	-0.4	EY2019	Agriculture and resource industries
male	-1.15	-0.96	-0.91	-0.95	-0.94	-1.04	-0.84	-0.87	-1.03	-0.94	-0.53	-0.93	-0.85	-0.74	-0.66	-0.95	-0.88	-0.91	-0.82	-0.96	-0.56	-0.4	EY2019	Agriculture and resource industries
female	0.18	2.27	2.47	1.88	0.93	1.89	2.82	1.03	1.48	-0.08	-0.53	0.97	-0.85	0.37	3.55	1.35	1.32	1.32	1.5	3.72	-0.56	-0.4	EY2018	Agriculture and resource industries
male	-0.71	0.65	0.97	1.41	0	-0.2	-0.84	-0.39	-0.19	-0.08	-0.53	-0.55	-0.85	-0.74	-0.66	0.69	-0.15	0.43	-0.82	-0.53	-0.56	-0.4	EY2019	Agriculture and resource industries
female	1.07	2.59	2.85	1.41	2.34	2.31	0.99	0.08	2.74	2.08	0.16	3.26	1.94	-0.74	1.97	1.35	3.88	2.2	1.97	2.87	2.02	1.6	EY2019	Agriculture and resource industries
female	1.96	1.94	0.97	-0.95	0.93	1.06	0.38	0.55	1.06	1.22	-0.53	0.59	1.47	0.37	2.49	2.33	0.95	0.43	0.11	-0.11	-0.56	-0.4	EY2019	Agriculture and resource industries
male	1.52	-0.64	-0.91	-0.95	1.4	0.22	-0.23	0.08	1.06	1.65	-0.53	0.97	1.47	-0.18	0.39	0.36	0.22	0.43	1.04	1.6	0.73	-0.4	EY2019	Agriculture and resource industries
female	1.96	2.59	1.72	0.94	1.87	1.89	0.38	1.98	2.32	1.22	-0.53	2.12	2.4	0.92	3.02	1.35	2.42	2.65	1.97	1.17	0.08	0.94	EY2017	Agriculture and resource industries
female	-0.26	-0.96	-1.28	0.47	-0.94	-0.62	0.38	-0.87	-0.61	-0.94	-0.53	-0.93	-0.85	-0.18	-0.66	-0.62	-0.88	-0.46	-0.82	-0.96	0.73	-0.4	EY2017	Agriculture and resource industries
female	1.52	0.98	1.35	-0.95	0.47	-0.62	-0.23	1.03	2.32	-0.51	-0.53	0.59	-0.39	0.37	-0.66	0.69	1.32	0.87	0.11	1.6	-0.56	-0.4	EY2019	Agriculture and resource industries
female	1.07	0.65	0.22	-0.95	0	0.22	0.38	0.55	-0.61	-0.08	-0.53	0.21	-0.39	-0.18	-0.66	0.03	-0.88	-0.02	0.11	-0.11	-0.56	-0.4	EY2017	Agriculture and resource industries
male	-0.71	0.01	0.97	0.47	-0.94	0.22	-0.84	-0.39	-1.03	-0.51	-0.53	-0.55	-0.85	-0.74	-0.66	-0.29	-0.88	-0.46	-0.82	-0.11	-0.56	1.6	EY2017	Agriculture and resource industries
female	0.18	0.01	0.22	-0.48	1.4	0.22	-0.84	0.55	0.65	0.79	-0.53	0.59	1.01	-0.74	-0.66	-0.29	0.59	0.43	0.57	-0.53	0.08	-0.4	EY2019	Agriculture and resource industries
male	-0.71	0.65	0.97	1.41	0	-0.2	-0.84	-0.39	-0.19	-0.08	-0.53	-0.55	-0.85	-0.74	-0.66	0.69	-0.15	0.43	-0.82	-0.53	-0.56	-0.4	EY2019	Agriculture and resource industries
female	1.07	1.3	1.35	-0.48	0.93	2.31	0.99	1.5	0.65	1.22	-0.53	0.97	1.01	0.92	-0.14	1.02	1.69	1.76	0.57	1.17	0.08	-0.4	EY2019	Agriculture and resource industries
female	1.96	2.59	1.72	0.94	1.87	1.89	0.38	1.98	2.32	1.22	-0.53	2.12	2.4	0.92	3.02	1.35	2.42	2.65	1.97	1.17	0.08	0.94	EY2017	Agriculture and resource industries
female	1.52	1.62	2.1	0.94	2.34	1.47	-0.23	1.03	1.06	1.65	-0.53	1.35	2.87	-0.18	1.44	2.33	1.69	1.32	1.04	2.87	0.73	-0.4	EY2019	Agriculture and resource industries
male	1.96	0.65	0.6	1.88	-0.94	0.64	2.82	0.55	0.23	1.65	-0.53	0.97	-0.85	0.92	-0.14	1.35	0.95	1.76	1.04	2.02	0.08	0.27	EY2019	Agriculture and resource industries
female	-0.26	0.01	1.72	-0.48	-0.94	-1.04	0.38	-0.87	-1.03	-0.94	-0.53	0.21	-0.85	-0.74	1.44	-0.29	0.22	-0.91	-0.82	0.32	-0.56	-0.4	EY2018	Agriculture and resource industries
female	0.18	1.3	-0.16	-0.95	0.93	0.64	0.99	0.08	0.23	0.35	-0.53	-0.55	0.08	-0.74	-0.66	1.67	-0.51	0.43	-0.36	-0.53	-0.56	-0.4	EY2018	Agriculture and resource industries
female	-0.71	1.3	0.22	-0.48	-0.94	-0.62	-0.84	-0.87	-1.03	-0.51	-0.53	-0.93	-0.85	-0.74	-0.66	0.03	-0.88	-0.91	-0.82	-0.96	-0.56	-0.4	EY2019	Agriculture and resource industries
male	-0.71	0.65	0.97	1.41	0	-0.2	-0.84	-0.39	-0.19	-0.08	-0.53	-0.55	-0.85	-0.74	-0.66	0.69	-0.15	0.43	-0.82	-0.53	-0.56	-0.4	EY2019	Agriculture and resource industries
female	1.96	1.94	0.97	-0.95	0.93	1.06	0.38	0.55	1.06	1.22	-0.53	0.59	1.47	0.37	2.49	2.33	0.95	0.43	0.11	-0.11	-0.56	-0.4	EY2019	Agriculture and resource industries
male	-0.26	-0.96	0.22	-0.95	0	-0.62	-0.84	-0.87	-0.61	-0.94	-0.53	-0.93	-0.39	-0.74	-0.66	2	-0.88	0.43	-0.82	1.17	-0.56	-0.4	EY2018	Agriculture and resource industries
male	-0.71	0.33	-1.28	-0.95	-0.94	-0.2	-0.84	-0.87	-1.03	-0.94	-0.53	-0.17	0.54	-0.74	0.39	-0.62	-0.88	-0.91	-0.82	-0.11	-0.56	-0.4	EY2017	Agriculture and resource industries
male	-1.15	0.01	0.97	-0.48	-0.94	0.64	-0.84	-0.39	1.06	1.65	-0.53	-0.17	-0.39	-0.74	-0.66	0.03	-0.88	1.76	-0.36	-0.96	-0.56	-0.4	EY2019	Agriculture and resource industries
female	0.18	1.3	0.97	0	0.93	0.64	0.38	0.08	0.23	0.79	0.16	0.59	0.54	-0.18	-0.66	0.69	0.59	0.43	0.11	-0.53	-0.56	-0.4	EY2019	Agriculture and resource industries
male	2.4	1.3	1.72	0.47	1.4	1.47	1.6	1.03	1.9	1.65	2.25	2.88	1.47	1.47	1.44	2.66	2.05	1.32	1.97	2.02	2.02	3.6	EY2019	Agriculture and resource industries
male	1.96	0.01	-0.16	0.47	1.87	1.06	0.99	1.98	1.06	1.22	0.16	0.21	2.87	0.37	3.02	-0.95	-0.51	-0.91	2.9	1.17	0.73	-0.4	EY2019	Agriculture and resource industries
male	0.18	-0.31	0.22	-0.48	0.47	-0.2	-0.84	0.08	0.23	0.79	-0.53	-0.55	-0.85	-0.18	-0.14	-0.62	-0.51	0.43	0.11	-0.53	-0.56	-0.4	EY2019	Agriculture and resource industries
female	0.63	1.3	0.97	-0.48	0.93	1.47	0.38	0.08	0.65	0.79	0.16	0.97	1.94	-0.18	-0.66	2.99	0.95	0.87	-0.36	-0.11	-0.56	-0.4	EY2017	Agriculture and resource industries
female	0.18	2.27	2.47	1.88	0.93	1.89	2.82	1.03	1.48	-0.08	-0.53	0.97	-0.85	0.37	3.55	1.35	1.32	1.32	1.5	3.72	-0.56	-0.4	EY2018	Agriculture and resource industries
female	-0.26	-0.96	-1.28	0.47	-0.94	-0.62	0.38	-0.87	-0.61	-0.94	-0.53	-0.93	-0.85	-0.18	-0.66	-0.62	-0.88	-0.46	-0.82	-0.96	0.73	-0.4	EY2017	Agriculture and resource industries
male	0.63	0.01	0.6	-0.95	0.93	0.64	-0.84	-0.39	0.23	-0.08	-0.53	0.97	2.87	-0.74	-0.66	2	0.59	1.32	0.11	0.32	0.08	-0.4	EY2017	Agriculture and resource industries
female	-0.71	-0.64	-1.28	0.47	0.93	0.64	-0.84	-0.87	1.48	-0.94	-0.53	-0.93	-0.85	-0.74	-0.66	-0.29	-0.51	-0.91	-0.36	-0.96	-0.56	-0.4	EY2018	Agriculture and resource industries
male	1.52	0.98	0.97	3.77	2.34	0.64	0.99	2.92	1.06	0.35	-0.53	0.97	0.54	0.92	0.92	0.69	0.95	0.43	1.5	2.45	2.02	2.27	EY2019	Agriculture and resource industries
male	0.18	0.33	0.6	0.47	0.93	1.47	2.82	2.45	1.9	1.22	0.16	1.74	-0.39	0.92	1.44	1.02	1.32	1.32	1.97	1.17	2.02	0.27	EY2018	Agriculture and resource industries
male	-0.71	2.27	1.72	0.94	-0.47	0.64	0.38	0.08	1.9	0.35	1.55	0.21	1.94	0.92	-0.14	2.33	0.22	1.76	1.97	-0.11	1.37	-0.4	EY2017	Agriculture and resource industries
male	-1.15	1.62	0.6	0	0.47	-0.62	-0.84	-0.87	-0.61	-0.08	-0.53	-0.17	1.47	-0.74	-0.66	2	-0.15	0.87	-0.36	2.45	0.73	-0.4	EY2019	Agriculture and resource industries
female	0.18	1.3	0.97	0	0.93	0.64	0.38	0.08	0.23	0.79	0.16	0.59	0.54	-0.18	-0.66	0.69	0.59	0.43	0.11	-0.53	-0.56	-0.4	EY2019	Agriculture and resource industries
male	2.4	1.3	1.72	0.47	1.4	1.47	1.6	1.03	1.9	1.65	2.25	2.88	1.47	1.47	1.44	2.66	2.05	1.32	1.97	2.02	2.02	3.6	EY2019	Agriculture and resource industries
male	1.52	-0.64	-0.91	-0.95	1.4	0.22	-0.23	0.08	1.06	1.65	-0.53	0.97	1.47	-0.18	0.39	0.36	0.22	0.43	1.04	1.6	0.73	-0.4	EY2019	Agriculture and resource industries
female	0.18	0.01	0.22	-0.48	1.4	0.22	-0.84	0.55	0.65	0.79	-0.53	0.59	1.01	-0.74	-0.66	-0.29	0.59	0.43	0.57	-0.53	0.08	-0.4	EY2019	Agriculture and resource industries
male	-0.71	1.62	0.6	0	0.47	0.64	-0.23	1.5	0.23	-0.94	-0.53	0.21	0.08	-0.74	-0.66	1.02	0.22	0.87	0.11	1.17	1.37	-0.4	EY2019	Agriculture and resource industries
male	1.52	-0.64	0.97	1.41	0.47	1.06	0.38	1.98	0.23	0.79	0.16	0.59	0.08	0.92	-0.14	0.36	-0.15	-0.46	0.11	0.32	0.08	-0.4	EY2019	Agriculture and resource industries
female	-0.26	-0.96	-1.28	0.47	-0.94	-0.62	0.38	-0.87	-0.61	-0.94	-0.53	-0.93	-0.85	-0.18	-0.66	-0.62	-0.88	-0.46	-0.82	-0.96	0.73	-0.4	EY2017	Agriculture and resource industries
male	0.18	0.33	0.6	0.47	0.93	1.47	2.82	2.45	1.9	1.22	0.16	1.74	-0.39	0.92	1.44	1.02	1.32	1.32	1.97	1.17	2.02	0.27	EY2018	Agriculture and resource industries
female	1.07	0.65	0.22	-0.95	0	0.22	0.38	0.55	-0.61	-0.08	-0.53	0.21	-0.39	-0.18	-0.66	0.03	-0.88	-0.02	0.11	-0.11	-0.56	-0.4	EY2017	Agriculture and resource industries
female	0.18	0.98	1.35	1.41	1.87	2.31	0.38	1.5	1.9	0.35	0.16	1.35	0.08	0.37	-0.14	0.36	1.69	1.76	1.5	1.17	2.02	0.27	EY2019	Agriculture and resource industries
male	1.52	-0.64	-0.91	-0.95	1.4	0.22	-0.23	0.08	1.06	1.65	-0.53	0.97	1.47	-0.18	0.39	0.36	0.22	0.43	1.04	1.6	0.73	-0.4	EY2019	Agriculture and resource industries
male	-1.15	-1.28	-1.28	-0.95	-0.94	-1.04	-0.23	-0.87	-1.03	-0.08	-0.53	-0.17	-0.85	-0.74	-0.66	-0.29	-0.88	-0.91	-0.82	-0.53	-0.56	-0.4	EY2017	Agriculture and resource industries
female	1.96	2.59	1.72	0.94	1.87	1.89	0.38	1.98	2.32	1.22	-0.53	2.12	2.4	0.92	3.02	1.35	2.42	2.65	1.97	1.17	0.08	0.94	EY2017	Agriculture and resource industries
male	0.18	0.01	0.22	0.47	0.93	0.22	0.99	-0.39	0.23	-0.08	0.16	0.21	0.08	-0.18	-0.14	0.36	-0.15	0.43	0.11	0.32	1.37	-0.4	EY2019	Agriculture and resource industries
male	-0.71	2.27	1.72	0.94	-0.47	0.64	0.38	0.08	1.9	0.35	1.55	0.21	1.94	0.92	-0.14	2.33	0.22	1.76	1.97	-0.11	1.37	-0.4	EY2017	Agriculture and resource industries
male	-0.71	0.33	-1.28	-0.95	-0.94	-0.2	-0.84	-0.87	-1.03	-0.94	-0.53	-0.17	0.54	-0.74	0.39	-0.62	-0.88	-0.91	-0.82	-0.11	-0.56	-0.4	EY2017	Agriculture and resource industries
male	-0.71	-1.28	-0.53	-0.95	0	-0.2	-0.23	-0.39	1.06	-0.94	-0.53	0.21	-0.39	-0.18	-0.66	0.36	0.22	-0.02	-0.36	0.32	-0.56	-0.4	EY2019	Agriculture and resource industries
male	1.52	-0.64	-0.91	-0.95	1.4	0.22	-0.23	0.08	1.06	1.65	-0.53	0.97	1.47	-0.18	0.39	0.36	0.22	0.43	1.04	1.6	0.73	-0.4	EY2019	Agriculture and resource industries
female	1.07	0.65	0.22	-0.95	0	0.22	0.38	0.55	-0.61	-0.08	-0.53	0.21	-0.39	-0.18	-0.66	0.03	-0.88	-0.02	0.11	-0.11	-0.56	-0.4	EY2017	Agriculture and resource industries
male	-1.15	-0.96	-0.91	-0.95	-0.94	-1.04	-0.84	-0.87	-1.03	-0.94	-0.53	-0.93	-0.85	-0.74	-0.66	-0.95	-0.88	-0.91	-0.82	-0.96	-0.56	-0.4	EY2019	Agriculture and resource industries
female	-0.71	0.65	-0.53	0.47	0	1.06	0.99	0.55	0.23	0.79	-0.53	-0.17	-0.39	-0.18	0.39	0.69	-0.88	-0.02	0.57	1.17	0.73	-0.4	EY2017	Agriculture and resource industries
male	1.52	-0.64	0.97	1.41	0.47	1.06	0.38	1.98	0.23	0.79	0.16	0.59	0.08	0.92	-0.14	0.36	-0.15	-0.46	0.11	0.32	0.08	-0.4	EY2019	Agriculture and resource industries
male	0.18	0.01	0.22	0.94	0.93	0.64	0.99	1.03	0.65	0.35	2.25	0.97	1.01	1.47	1.44	1.02	0.95	0.87	1.04	1.17	2.02	2.27	EY2019	Agriculture and resource industries
male	1.96	0.01	-0.16	0.47	1.87	1.06	0.99	1.98	1.06	1.22	0.16	0.21	2.87	0.37	3.02	-0.95	-0.51	-0.91	2.9	1.17	0.73	-0.4	EY2019	Agriculture and resource industries
male	1.52	-0.64	-0.91	-0.95	1.4	0.22	-0.23	0.08	1.06	1.65	-0.53	0.97	1.47	-0.18	0.39	0.36	0.22	0.43	1.04	1.6	0.73	-0.4	EY2019	Agriculture and resource industries
female	0.63	1.3	0.97	-0.48	0.93	1.47	0.38	0.08	0.65	0.79	0.16	0.97	1.94	-0.18	-0.66	2.99	0.95	0.87	-0.36	-0.11	-0.56	-0.4	EY2017	Agriculture and resource industries
male	1.96	0.01	-0.16	0.47	1.87	1.06	0.99	1.98	1.06	1.22	0.16	0.21	2.87	0.37	3.02	-0.95	-0.51	-0.91	2.9	1.17	0.73	-0.4	EY2019	Agriculture and resource industries
female	-0.26	-0.96	-1.28	0.47	-0.94	-0.62	0.38	-0.87	-0.61	-0.94	-0.53	-0.93	-0.85	-0.18	-0.66	-0.62	-0.88	-0.46	-0.82	-0.96	0.73	-0.4	EY2017	Agriculture and resource industries
female	-1.15	0.98	0.22	0.47	-0.47	-0.2	-0.23	-0.39	-0.19	-0.94	-0.53	-0.93	-0.85	-0.74	-0.66	-0.62	-0.88	-0.46	-0.36	-0.96	-0.56	-0.4	EY2019	Agriculture and resource industries
female	1.96	2.59	1.72	0.94	1.87	1.89	0.38	1.98	2.32	1.22	-0.53	2.12	2.4	0.92	3.02	1.35	2.42	2.65	1.97	1.17	0.08	0.94	EY2017	Agriculture and resource industries
male	0.18	0.01	0.22	0.47	0.93	0.22	0.99	-0.39	0.23	-0.08	0.16	0.21	0.08	-0.18	-0.14	0.36	-0.15	0.43	0.11	0.32	1.37	-0.4	EY2019	Agriculture and resource industries
male	0.18	0.01	0.22	0.94	0.93	0.64	0.99	1.03	0.65	0.35	2.25	0.97	1.01	1.47	1.44	1.02	0.95	0.87	1.04	1.17	2.02	2.27	EY2019	Agriculture and resource industries
female	0.18	2.27	2.47	1.88	0.93	1.89	2.82	1.03	1.48	-0.08	-0.53	0.97	-0.85	0.37	3.55	1.35	1.32	1.32	1.5	3.72	-0.56	-0.4	EY2018	Agriculture and resource industries
female	-0.26	0.01	1.72	-0.48	-0.94	-1.04	0.38	-0.87	-1.03	-0.94	-0.53	0.21	-0.85	-0.74	1.44	-0.29	0.22	-0.91	-0.82	0.32	-0.56	-0.4	EY2018	Agriculture and resource industries
male	1.52	0.33	0.22	0.94	1.87	0.64	0.99	1.03	0.65	-0.08	2.94	0.97	1.01	1.47	1.44	0.69	1.32	0.87	1.04	0.75	2.02	2.27	EY2019	Agriculture and resource industries
male	-0.71	0.01	0.97	0.47	-0.94	0.22	-0.84	-0.39	-1.03	-0.51	-0.53	-0.55	-0.85	-0.74	-0.66	-0.29	-0.88	-0.46	-0.82	-0.11	-0.56	1.6	EY2017	Agriculture and resource industries
male	0.63	0.01	0.6	-0.95	0.93	0.64	-0.84	-0.39	0.23	-0.08	-0.53	0.97	2.87	-0.74	-0.66	2	0.59	1.32	0.11	0.32	0.08	-0.4	EY2017	Agriculture and resource industries
female	-0.71	1.3	0.22	-0.48	-0.94	-0.62	-0.84	-0.87	-1.03	-0.51	-0.53	-0.93	-0.85	-0.74	-0.66	0.03	-0.88	-0.91	-0.82	-0.96	-0.56	-0.4	EY2019	Agriculture and resource industries
female	0.18	2.27	2.47	1.88	0.93	1.89	2.82	1.03	1.48	-0.08	-0.53	0.97	-0.85	0.37	3.55	1.35	1.32	1.32	1.5	3.72	-0.56	-0.4	EY2018	Agriculture and resource industries
female	1.52	0.98	1.35	-0.95	0.47	-0.62	-0.23	1.03	2.32	-0.51	-0.53	0.59	-0.39	0.37	-0.66	0.69	1.32	0.87	0.11	1.6	-0.56	-0.4	EY2019	Agriculture and resource industries
male	1.07	1.3	2.85	-0.95	0.47	0.64	0.38	0.55	1.48	-0.51	0.16	0.97	0.08	0.37	-0.66	0.69	0.22	1.32	0.11	-0.96	0.73	-0.4	EY2019	Agriculture and resource industries
female	1.96	1.94	0.97	-0.95	0.93	1.06	0.38	0.55	1.06	1.22	-0.53	0.59	1.47	0.37	2.49	2.33	0.95	0.43	0.11	-0.11	-0.56	-0.4	EY2019	Agriculture and resource industries
male	0.18	0.33	0.6	0.47	0.93	1.47	2.82	2.45	1.9	1.22	0.16	1.74	-0.39	0.92	1.44	1.02	1.32	1.32	1.97	1.17	2.02	0.27	EY2018	Agriculture and resource industries
female	0.18	0.01	0.22	-0.48	1.4	0.22	-0.84	0.55	0.65	0.79	-0.53	0.59	1.01	-0.74	-0.66	-0.29	0.59	0.43	0.57	-0.53	0.08	-0.4	EY2019	Agriculture and resource industries
male	-1.15	-0.96	-0.91	-0.95	-0.94	-1.04	-0.84	-0.87	-1.03	-0.94	-0.53	-0.93	-0.85	-0.74	-0.66	-0.95	-0.88	-0.91	-0.82	-0.96	-0.56	-0.4	EY2019	Agriculture and resource industries
female	3.29	0.98	1.35	-0.48	0.47	1.06	-0.23	1.03	0.23	0.35	-0.53	0.21	-0.85	1.47	-0.66	1.35	-0.51	0.87	1.04	0.75	0.73	-0.4	EY2019	Agriculture and resource industries
male	1.52	0.33	0.22	0.94	1.87	0.64	0.99	1.03	0.65	-0.08	2.94	0.97	1.01	1.47	1.44	0.69	1.32	0.87	1.04	0.75	2.02	2.27	EY2019	Agriculture and resource industries
male	0.63	2.27	1.35	-0.95	1.87	1.89	-0.84	0.55	2.32	2.51	-0.53	2.12	1.47	0.92	-0.14	1.02	3.52	2.65	1.97	0.75	-0.56	-0.4	EY2019	Agriculture and resource industries
male	1.52	1.94	2.85	2.83	2.81	3.57	0.38	3.87	2.74	3.37	0.16	3.26	1.47	0.92	-0.66	1.67	4.25	3.98	2.9	1.6	4.6	1.6	EY2017	Agriculture and resource industries
male	-0.71	0.01	0.97	0.47	-0.94	0.22	-0.84	-0.39	-1.03	-0.51	-0.53	-0.55	-0.85	-0.74	-0.66	-0.29	-0.88	-0.46	-0.82	-0.11	-0.56	1.6	EY2017	Agriculture and resource industries
male	-1.15	-0.96	-0.91	-0.95	-0.94	-1.04	-0.84	-0.87	-1.03	-0.94	-0.53	-0.93	-0.85	-0.74	-0.66	-0.95	-0.88	-0.91	-0.82	-0.96	-0.56	-0.4	EY2019	Agriculture and resource industries
male	-1.15	-1.28	-0.91	0	-0.94	-1.04	-0.84	-0.87	-0.61	-0.94	-0.53	-0.93	-0.39	-0.74	-0.66	-0.95	-0.88	-0.46	-0.82	-0.53	-0.56	-0.4	EY2018	Agriculture and resource industries
male	2.4	1.3	1.72	0.47	1.4	1.47	1.6	1.03	1.9	1.65	2.25	2.88	1.47	1.47	1.44	2.66	2.05	1.32	1.97	2.02	2.02	3.6	EY2019	Agriculture and resource industries
male	1.52	0.33	0.22	0.94	1.87	0.64	0.99	1.03	0.65	-0.08	2.94	0.97	1.01	1.47	1.44	0.69	1.32	0.87	1.04	0.75	2.02	2.27	EY2019	Agriculture and resource industries
male	-0.71	-0.96	0.22	0.47	2.34	0.22	0.99	0.55	1.06	0.35	-0.53	1.74	0.54	0.92	-0.14	1.67	-0.15	0.43	1.04	0.32	0.08	0.27	EY2018	Agriculture and resource industries
female	0.63	1.3	0.97	-0.48	0.93	1.47	0.38	0.08	0.65	0.79	0.16	0.97	1.94	-0.18	-0.66	2.99	0.95	0.87	-0.36	-0.11	-0.56	-0.4	EY2017	Agriculture and resource industries
female	1.07	1.3	1.35	-0.48	0.93	2.31	0.99	1.5	0.65	1.22	-0.53	0.97	1.01	0.92	-0.14	1.02	1.69	1.76	0.57	1.17	0.08	-0.4	EY2019	Agriculture and resource industries
male	-0.71	1.62	0.6	0	0.47	0.64	-0.23	1.5	0.23	-0.94	-0.53	0.21	0.08	-0.74	-0.66	1.02	0.22	0.87	0.11	1.17	1.37	-0.4	EY2019	Agriculture and resource industries
female	1.96	2.59	1.72	0.94	1.87	1.89	0.38	1.98	2.32	1.22	-0.53	2.12	2.4	0.92	3.02	1.35	2.42	2.65	1.97	1.17	0.08	0.94	EY2017	Agriculture and resource industries
male	-1.15	-1.28	-1.28	-0.95	-0.94	-1.04	-0.84	-0.87	-1.03	-0.94	-0.53	-0.93	-0.85	-0.74	-0.66	-0.95	-0.88	-0.91	-0.82	-0.96	-0.56	-0.4	EY2019	Agriculture and resource industries
male	-0.26	-0.96	0.22	-0.95	0	-0.62	-0.84	-0.87	-0.61	-0.94	-0.53	-0.93	-0.39	-0.74	-0.66	2	-0.88	0.43	-0.82	1.17	-0.56	-0.4	EY2018	Agriculture and resource industries
female	-0.26	0.01	1.72	-0.48	-0.94	-1.04	0.38	-0.87	-1.03	-0.94	-0.53	0.21	-0.85	-0.74	1.44	-0.29	0.22	-0.91	-0.82	0.32	-0.56	-0.4	EY2018	Agriculture and resource industries
male	-0.71	0.33	-1.28	-0.95	-0.94	-0.2	-0.84	-0.87	-1.03	-0.94	-0.53	-0.17	0.54	-0.74	0.39	-0.62	-0.88	-0.91	-0.82	-0.11	-0.56	-0.4	EY2017	Agriculture and resource industries
male	1.07	0.01	0.97	-0.95	0	0.64	0.38	0.55	-0.19	-0.51	0.86	0.21	-0.39	0.37	-0.14	-0.62	-0.15	-0.46	0.57	-0.11	-0.56	-0.4	EY2019	Agriculture and resource industries
male	0.18	0.01	0.22	0.47	0.93	0.22	0.99	-0.39	0.23	-0.08	0.16	0.21	0.08	-0.18	-0.14	0.36	-0.15	0.43	0.11	0.32	1.37	-0.4	EY2019	Agriculture and resource industries
male	0.18	0.01	-0.91	0	0	1.47	-0.23	1.03	1.06	1.22	0.16	0.59	0.54	0.92	0.92	0.69	1.32	1.32	0.57	1.17	0.08	-0.4	EY2017	Agriculture and resource industries
male	1.96	0.01	-0.16	0.47	1.87	1.06	0.99	1.98	1.06	1.22	0.16	0.21	2.87	0.37	3.02	-0.95	-0.51	-0.91	2.9	1.17	0.73	-0.4	EY2019	Agriculture and resource industries
male	1.96	0.01	-0.16	0.47	1.87	1.06	0.99	1.98	1.06	1.22	0.16	0.21	2.87	0.37	3.02	-0.95	-0.51	-0.91	2.9	1.17	0.73	-0.4	EY2019	Agriculture and resource industries
male	1.07	0.01	0.97	-0.95	0	0.64	0.38	0.55	-0.19	-0.51	0.86	0.21	-0.39	0.37	-0.14	-0.62	-0.15	-0.46	0.57	-0.11	-0.56	-0.4	EY2019	Agriculture and resource industries
female	-0.71	0.65	-0.53	0.47	0	1.06	0.99	0.55	0.23	0.79	-0.53	-0.17	-0.39	-0.18	0.39	0.69	-0.88	-0.02	0.57	1.17	0.73	-0.4	EY2017	Agriculture and resource industries
male	0.18	0.01	0.22	0.94	0.93	0.64	0.99	1.03	0.65	0.35	2.25	0.97	1.01	1.47	1.44	1.02	0.95	0.87	1.04	1.17	2.02	2.27	EY2019	Agriculture and resource industries
male	2.4	1.3	1.72	0.47	1.4	1.47	1.6	1.03	1.9	1.65	2.25	2.88	1.47	1.47	1.44	2.66	2.05	1.32	1.97	2.02	2.02	3.6	EY2019	Agriculture and resource industries
male	0.18	-0.31	-0.53	0.94	-0.47	1.47	0.99	0.55	0.23	0.79	0.86	0.21	-0.39	-0.18	0.92	0.36	0.22	-0.46	1.5	0.75	2.02	-0.4	EY2019	Agriculture and resource industries
female	1.96	1.94	0.97	-0.95	0.93	1.06	0.38	0.55	1.06	1.22	-0.53	0.59	1.47	0.37	2.49	2.33	0.95	0.43	0.11	-0.11	-0.56	-0.4	EY2019	Agriculture and resource industries
male	0.63	0.01	0.6	-0.95	0.93	0.64	-0.84	-0.39	0.23	-0.08	-0.53	0.97	2.87	-0.74	-0.66	2	0.59	1.32	0.11	0.32	0.08	-0.4	EY2017	Agriculture and resource industries
male	1.52	0.33	0.22	0.94	1.87	0.64	0.99	1.03	0.65	-0.08	2.94	0.97	1.01	1.47	1.44	0.69	1.32	0.87	1.04	0.75	2.02	2.27	EY2019	Agriculture and resource industries
female	0.18	1.3	-0.16	-0.95	0.93	0.64	0.99	0.08	0.23	0.35	-0.53	-0.55	0.08	-0.74	-0.66	1.67	-0.51	0.43	-0.36	-0.53	-0.56	-0.4	EY2018	Agriculture and resource industries
female	-0.71	1.3	0.22	-0.48	-0.94	-0.62	-0.84	-0.87	-1.03	-0.51	-0.53	-0.93	-0.85	-0.74	-0.66	0.03	-0.88	-0.91	-0.82	-0.96	-0.56	-0.4	EY2019	Agriculture and resource industries
male	-0.71	-1.28	-0.53	-0.95	0	-0.2	-0.23	-0.39	1.06	-0.94	-0.53	0.21	-0.39	-0.18	-0.66	0.36	0.22	-0.02	-0.36	0.32	-0.56	-0.4	EY2019	Agriculture and resource industries
female	-0.26	-0.96	-1.28	0.47	-0.94	-0.62	0.38	-0.87	-0.61	-0.94	-0.53	-0.93	-0.85	-0.18	-0.66	-0.62	-0.88	-0.46	-0.82	-0.96	0.73	-0.4	EY2017	Agriculture and resource industries
female	0.18	1.3	1.72	0	0	1.47	-0.84	-0.87	-0.19	-0.08	-0.53	0.59	-0.39	-0.74	-0.66	-0.62	0.22	-0.02	0.57	0.32	0.08	-0.4	EY2017	Agriculture and resource industries
female	-0.26	-0.96	-1.28	0.47	-0.94	-0.62	0.38	-0.87	-0.61	-0.94	-0.53	-0.93	-0.85	-0.18	-0.66	-0.62	-0.88	-0.46	-0.82	-0.96	0.73	-0.4	EY2017	Agriculture and resource industries
female	3.29	0.98	1.35	-0.48	0.47	1.06	-0.23	1.03	0.23	0.35	-0.53	0.21	-0.85	1.47	-0.66	1.35	-0.51	0.87	1.04	0.75	0.73	-0.4	EY2019	Agriculture and resource industries
female	-0.26	0.01	1.72	-0.48	-0.94	-1.04	0.38	-0.87	-1.03	-0.94	-0.53	0.21	-0.85	-0.74	1.44	-0.29	0.22	-0.91	-0.82	0.32	-0.56	-0.4	EY2018	Agriculture and resource industries
female	3.29	0.98	1.35	-0.48	0.47	1.06	-0.23	1.03	0.23	0.35	-0.53	0.21	-0.85	1.47	-0.66	1.35	-0.51	0.87	1.04	0.75	0.73	-0.4	EY2019	Agriculture and resource industries
male	1.52	0.33	0.6	1.41	0.93	1.47	-0.84	1.98	2.32	-0.08	-0.53	0.21	1.47	0.92	-0.14	0.36	0.95	1.32	1.97	0.32	0.73	-0.4	EY2018	Agriculture and resource industries
female	1.07	1.3	1.35	-0.48	0.93	2.31	0.99	1.5	0.65	1.22	-0.53	0.97	1.01	0.92	-0.14	1.02	1.69	1.76	0.57	1.17	0.08	-0.4	EY2019	Agriculture and resource industries
male	-1.15	-1.28	-1.28	-0.95	-0.94	-1.04	-0.23	-0.87	-1.03	-0.08	-0.53	-0.17	-0.85	-0.74	-0.66	-0.29	-0.88	-0.91	-0.82	-0.53	-0.56	-0.4	EY2017	Agriculture and resource industries
male	0.18	0.01	0.22	0.94	0.93	0.64	0.99	1.03	0.65	0.35	2.25	0.97	1.01	1.47	1.44	1.02	0.95	0.87	1.04	1.17	2.02	2.27	EY2019	Agriculture and resource industries
male	-1.15	-1.28	-1.28	-0.95	-0.94	-1.04	-0.84	-0.87	-1.03	-0.94	-0.53	-0.93	-0.85	-0.74	-0.66	-0.95	-0.88	-0.91	-0.82	-0.96	-0.56	-0.4	EY2019	Agriculture and resource industries
male	1.96	0.01	-0.16	0.47	1.87	1.06	0.99	1.98	1.06	1.22	0.16	0.21	2.87	0.37	3.02	-0.95	-0.51	-0.91	2.9	1.17	0.73	-0.4	EY2019	Agriculture and resource industries
male	0.18	-0.64	-0.53	-0.95	-0.94	-0.62	-0.84	-0.87	-1.03	-0.51	-0.53	-0.93	-0.85	-0.74	-0.66	0.03	-0.88	-0.02	-0.82	-0.11	-0.56	-0.4	EY2017	Agriculture and resource industries
female	1.07	2.59	2.85	1.41	2.34	2.31	0.99	0.08	2.74	2.08	0.16	3.26	1.94	-0.74	1.97	1.35	3.88	2.2	1.97	2.87	2.02	1.6	EY2019	Agriculture and resource industries
male	1.52	0.33	0.6	1.41	0.93	1.47	-0.84	1.98	2.32	-0.08	-0.53	0.21	1.47	0.92	-0.14	0.36	0.95	1.32	1.97	0.32	0.73	-0.4	EY2018	Agriculture and resource industries
female	1.52	0.98	1.35	-0.95	0.47	-0.62	-0.23	1.03	2.32	-0.51	-0.53	0.59	-0.39	0.37	-0.66	0.69	1.32	0.87	0.11	1.6	-0.56	-0.4	EY2019	Agriculture and resource industries
female	-1.15	0.98	0.22	0.47	-0.47	-0.2	-0.23	-0.39	-0.19	-0.94	-0.53	-0.93	-0.85	-0.74	-0.66	-0.62	-0.88	-0.46	-0.36	-0.96	-0.56	-0.4	EY2019	Agriculture and resource industries
male	-0.71	0.01	0.97	0.47	-0.94	0.22	-0.84	-0.39	-1.03	-0.51	-0.53	-0.55	-0.85	-0.74	-0.66	-0.29	-0.88	-0.46	-0.82	-0.11	-0.56	1.6	EY2017	Agriculture and resource industries
male	0.18	0.01	0.22	0.94	0.93	0.64	0.99	1.03	0.65	0.35	2.25	0.97	1.01	1.47	1.44	1.02	0.95	0.87	1.04	1.17	2.02	2.27	EY2019	Agriculture and resource industries
male	0.63	2.27	1.35	-0.95	1.87	1.89	-0.84	0.55	2.32	2.51	-0.53	2.12	1.47	0.92	-0.14	1.02	3.52	2.65	1.97	0.75	-0.56	-0.4	EY2019	Agriculture and resource industries
male	0.18	0.33	0.6	0.47	0.93	1.47	2.82	2.45	1.9	1.22	0.16	1.74	-0.39	0.92	1.44	1.02	1.32	1.32	1.97	1.17	2.02	0.27	EY2018	Agriculture and resource industries
female	0.18	0.65	0.97	0	0.93	1.06	0.38	1.03	1.06	1.22	-0.53	0.59	1.47	0.92	-0.66	2	0.59	0.43	0.57	1.17	0.08	-0.4	EY2019	Agriculture and resource industries
female	1.07	0.65	0.22	-0.95	0	0.22	0.38	0.55	-0.61	-0.08	-0.53	0.21	-0.39	-0.18	-0.66	0.03	-0.88	-0.02	0.11	-0.11	-0.56	-0.4	EY2017	Agriculture and resource industries
male	1.52	-0.64	0.97	1.41	0.47	1.06	0.38	1.98	0.23	0.79	0.16	0.59	0.08	0.92	-0.14	0.36	-0.15	-0.46	0.11	0.32	0.08	-0.4	EY2019	Agriculture and resource industries
female	-0.71	1.3	0.22	-0.48	-0.94	-0.62	-0.84	-0.87	-1.03	-0.51	-0.53	-0.93	-0.85	-0.74	-0.66	0.03	-0.88	-0.91	-0.82	-0.96	-0.56	-0.4	EY2019	Agriculture and resource industries
female	-0.26	-0.96	-1.28	0.47	-0.94	-0.62	0.38	-0.87	-0.61	-0.94	-0.53	-0.93	-0.85	-0.18	-0.66	-0.62	-0.88	-0.46	-0.82	-0.96	0.73	-0.4	EY2017	Agriculture and resource industries
female	1.52	1.3	0.97	0	2.81	3.15	0.38	1.98	1.9	4.23	0.86	2.12	2.87	-0.74	0.92	1.35	3.15	2.2	3.36	1.6	3.95	2.27	EY2019	Agriculture and resource industries
male	-1.15	1.62	0.6	0	0.47	-0.62	-0.84	-0.87	-0.61	-0.08	-0.53	-0.17	1.47	-0.74	-0.66	2	-0.15	0.87	-0.36	2.45	0.73	-0.4	EY2019	Agriculture and resource industries
female	1.07	0.65	0.22	-0.95	0	0.22	0.38	0.55	-0.61	-0.08	-0.53	0.21	-0.39	-0.18	-0.66	0.03	-0.88	-0.02	0.11	-0.11	-0.56	-0.4	EY2017	Agriculture and resource industries
male	1.52	-0.64	-0.91	-0.95	1.4	0.22	-0.23	0.08	1.06	1.65	-0.53	0.97	1.47	-0.18	0.39	0.36	0.22	0.43	1.04	1.6	0.73	-0.4	EY2019	Agriculture and resource industries
male	0.18	-0.64	-0.53	-0.95	-0.94	-0.62	-0.84	-0.87	-1.03	-0.51	-0.53	-0.93	-0.85	-0.74	-0.66	0.03	-0.88	-0.02	-0.82	-0.11	-0.56	-0.4	EY2017	Agriculture and resource industries
male	-0.71	0.01	0.97	0.47	-0.94	0.22	-0.84	-0.39	-1.03	-0.51	-0.53	-0.55	-0.85	-0.74	-0.66	-0.29	-0.88	-0.46	-0.82	-0.11	-0.56	1.6	EY2017	Agriculture and resource industries
female	3.29	0.98	1.35	-0.48	0.47	1.06	-0.23	1.03	0.23	0.35	-0.53	0.21	-0.85	1.47	-0.66	1.35	-0.51	0.87	1.04	0.75	0.73	-0.4	EY2019	Agriculture and resource industries
male	-1.15	-1.28	-1.28	-0.95	-0.94	-1.04	-0.84	-0.87	-1.03	-0.94	-0.53	-0.93	-0.85	-0.74	-0.66	-0.95	-0.88	-0.91	-0.82	-0.96	-0.56	-0.4	EY2019	Agriculture and resource industries
female	1.52	1.62	2.47	0.94	1.4	1.89	0.38	1.98	1.9	1.65	0.86	3.26	1.01	1.47	0.39	3.31	3.88	3.54	1.97	2.87	1.37	-0.4	EY2018	Agriculture and resource industries
male	-0.71	2.27	1.72	0.94	-0.47	0.64	0.38	0.08	1.9	0.35	1.55	0.21	1.94	0.92	-0.14	2.33	0.22	1.76	1.97	-0.11	1.37	-0.4	EY2017	Agriculture and resource industries
female	0.18	0.98	1.35	1.41	1.87	2.31	0.38	1.5	1.9	0.35	0.16	1.35	0.08	0.37	-0.14	0.36	1.69	1.76	1.5	1.17	2.02	0.27	EY2019	Agriculture and resource industries
male	-0.71	2.27	1.72	0.94	-0.47	0.64	0.38	0.08	1.9	0.35	1.55	0.21	1.94	0.92	-0.14	2.33	0.22	1.76	1.97	-0.11	1.37	-0.4	EY2017	Agriculture and resource industries
male	-0.26	0.33	-0.53	0	-0.47	-0.2	-0.23	0.55	-0.19	0.35	-0.53	-0.93	-0.39	0.37	-0.66	0.03	-0.15	0.87	-0.36	-0.11	-0.56	-0.4	EY2019	Agriculture and resource industries
female	1.52	0.98	1.35	-0.95	0.47	-0.62	-0.23	1.03	2.32	-0.51	-0.53	0.59	-0.39	0.37	-0.66	0.69	1.32	0.87	0.11	1.6	-0.56	-0.4	EY2019	Agriculture and resource industries
male	1.52	1.94	2.85	2.83	2.81	3.57	0.38	3.87	2.74	3.37	0.16	3.26	1.47	0.92	-0.66	1.67	4.25	3.98	2.9	1.6	4.6	1.6	EY2017	Agriculture and resource industries
male	-0.71	0.33	-1.28	-0.95	-0.94	-0.2	-0.84	-0.87	-1.03	-0.94	-0.53	-0.17	0.54	-0.74	0.39	-0.62	-0.88	-0.91	-0.82	-0.11	-0.56	-0.4	EY2017	Agriculture and resource industries
female	0.18	0.65	0.97	0	0.93	1.06	0.38	1.03	1.06	1.22	-0.53	0.59	1.47	0.92	-0.66	2	0.59	0.43	0.57	1.17	0.08	-0.4	EY2019	Agriculture and resource industries
female	-0.26	0.01	0.22	-0.95	-0.47	0.22	0.99	1.03	0.65	0.35	-0.53	0.21	1.01	0.92	1.44	0.69	0.95	0.87	0.57	1.17	0.73	-0.4	EY2019	Agriculture and resource industries
male	0.18	0.01	0.22	0.47	0.93	0.22	0.99	-0.39	0.23	-0.08	0.16	0.21	0.08	-0.18	-0.14	0.36	-0.15	0.43	0.11	0.32	1.37	-0.4	EY2019	Agriculture and resource industries
male	1.96	0.65	0.6	1.88	-0.94	0.64	2.82	0.55	0.23	1.65	-0.53	0.97	-0.85	0.92	-0.14	1.35	0.95	1.76	1.04	2.02	0.08	0.27	EY2019	Agriculture and resource industries
female	0.18	0.01	0.22	-0.48	1.4	0.22	-0.84	0.55	0.65	0.79	-0.53	0.59	1.01	-0.74	-0.66	-0.29	0.59	0.43	0.57	-0.53	0.08	-0.4	EY2019	Agriculture and resource industries
male	1.96	0.65	0.6	1.88	-0.94	0.64	2.82	0.55	0.23	1.65	-0.53	0.97	-0.85	0.92	-0.14	1.35	0.95	1.76	1.04	2.02	0.08	0.27	EY2019	Agriculture and resource industries
male	-0.26	-0.96	0.22	-0.95	0	-0.62	-0.84	-0.87	-0.61	-0.94	-0.53	-0.93	-0.39	-0.74	-0.66	2	-0.88	0.43	-0.82	1.17	-0.56	-0.4	EY2018	Agriculture and resource industries
male	0.18	-0.31	0.22	-0.48	0.47	-0.2	-0.84	0.08	0.23	0.79	-0.53	-0.55	-0.85	-0.18	-0.14	-0.62	-0.51	0.43	0.11	-0.53	-0.56	-0.4	EY2019	Agriculture and resource industries
female	-0.26	-0.96	-1.28	0.47	-0.94	-0.62	0.38	-0.87	-0.61	-0.94	-0.53	-0.93	-0.85	-0.18	-0.66	-0.62	-0.88	-0.46	-0.82	-0.96	0.73	-0.4	EY2017	Agriculture and resource industries
male	-1.15	-1.28	-1.28	-0.95	-0.94	-1.04	-0.23	-0.87	-1.03	-0.08	-0.53	-0.17	-0.85	-0.74	-0.66	-0.29	-0.88	-0.91	-0.82	-0.53	-0.56	-0.4	EY2017	Agriculture and resource industries
female	0.18	0.98	1.35	1.41	1.87	2.31	0.38	1.5	1.9	0.35	0.16	1.35	0.08	0.37	-0.14	0.36	1.69	1.76	1.5	1.17	2.02	0.27	EY2019	Agriculture and resource industries
male	-1.15	-0.96	-0.91	-0.95	-0.94	-1.04	-0.84	-0.87	-1.03	-0.94	-0.53	-0.93	-0.85	-0.74	-0.66	-0.95	-0.88	-0.91	-0.82	-0.96	-0.56	-0.4	EY2019	Agriculture and resource industries
female	-0.71	0.65	-0.53	0.47	0	1.06	0.99	0.55	0.23	0.79	-0.53	-0.17	-0.39	-0.18	0.39	0.69	-0.88	-0.02	0.57	1.17	0.73	-0.4	EY2017	Agriculture and resource industries
male	-0.71	-0.96	0.22	0.47	2.34	0.22	0.99	0.55	1.06	0.35	-0.53	1.74	0.54	0.92	-0.14	1.67	-0.15	0.43	1.04	0.32	0.08	0.27	EY2018	Agriculture and resource industries
male	0.18	-0.31	0.22	-0.48	0.47	-0.2	-0.84	0.08	0.23	0.79	-0.53	-0.55	-0.85	-0.18	-0.14	-0.62	-0.51	0.43	0.11	-0.53	-0.56	-0.4	EY2019	Agriculture and resource industries
male	1.07	1.3	1.35	0.47	2.81	2.73	0.38	3.4	3.16	1.65	-0.53	2.5	2.87	0.92	-0.66	1.35	2.42	3.54	3.36	1.6	2.02	-0.4	EY2019	Agriculture and resource industries
male	1.07	1.3	1.35	0.47	2.81	2.73	0.38	3.4	3.16	1.65	-0.53	2.5	2.87	0.92	-0.66	1.35	2.42	3.54	3.36	1.6	2.02	-0.4	EY2019	Agriculture and resource industries
male	0.18	-0.64	-0.53	-0.95	-0.94	-0.62	-0.84	-0.87	-1.03	-0.51	-0.53	-0.93	-0.85	-0.74	-0.66	0.03	-0.88	-0.02	-0.82	-0.11	-0.56	-0.4	EY2017	Agriculture and resource industries
male	0.18	0.01	0.22	0.47	0.93	0.22	0.99	-0.39	0.23	-0.08	0.16	0.21	0.08	-0.18	-0.14	0.36	-0.15	0.43	0.11	0.32	1.37	-0.4	EY2019	Agriculture and resource industries
male	-0.71	0.33	-1.28	-0.95	-0.94	-0.2	-0.84	-0.87	-1.03	-0.94	-0.53	-0.17	0.54	-0.74	0.39	-0.62	-0.88	-0.91	-0.82	-0.11	-0.56	-0.4	EY2017	Agriculture and resource industries
female	-0.26	0.01	1.72	-0.48	-0.94	-1.04	0.38	-0.87	-1.03	-0.94	-0.53	0.21	-0.85	-0.74	1.44	-0.29	0.22	-0.91	-0.82	0.32	-0.56	-0.4	EY2018	Agriculture and resource industries
female	0.18	1.3	0.97	0	0.93	0.64	0.38	0.08	0.23	0.79	0.16	0.59	0.54	-0.18	-0.66	0.69	0.59	0.43	0.11	-0.53	-0.56	-0.4	EY2019	Agriculture and resource industries
male	-0.71	0.01	0.97	0.47	-0.94	0.22	-0.84	-0.39	-1.03	-0.51	-0.53	-0.55	-0.85	-0.74	-0.66	-0.29	-0.88	-0.46	-0.82	-0.11	-0.56	1.6	EY2017	Agriculture and resource industries
male	1.07	1.3	1.35	0.47	2.81	2.73	0.38	3.4	3.16	1.65	-0.53	2.5	2.87	0.92	-0.66	1.35	2.42	3.54	3.36	1.6	2.02	-0.4	EY2019	Agriculture and resource industries
female	0.18	1.3	1.72	0	0	1.47	-0.84	-0.87	-0.19	-0.08	-0.53	0.59	-0.39	-0.74	-0.66	-0.62	0.22	-0.02	0.57	0.32	0.08	-0.4	EY2017	Agriculture and resource industries
male	0.18	0.01	-0.91	0	0	1.47	-0.23	1.03	1.06	1.22	0.16	0.59	0.54	0.92	0.92	0.69	1.32	1.32	0.57	1.17	0.08	-0.4	EY2017	Agriculture and resource industries
male	-0.26	0.33	-0.53	0	-0.47	-0.2	-0.23	0.55	-0.19	0.35	-0.53	-0.93	-0.39	0.37	-0.66	0.03	-0.15	0.87	-0.36	-0.11	-0.56	-0.4	EY2019	Agriculture and resource industries
female	-0.26	0.01	1.72	-0.48	-0.94	-1.04	0.38	-0.87	-1.03	-0.94	-0.53	0.21	-0.85	-0.74	1.44	-0.29	0.22	-0.91	-0.82	0.32	-0.56	-0.4	EY2018	Agriculture and resource industries
male	1.52	1.94	2.85	2.83	2.81	3.57	0.38	3.87	2.74	3.37	0.16	3.26	1.47	0.92	-0.66	1.67	4.25	3.98	2.9	1.6	4.6	1.6	EY2017	Agriculture and resource industries
female	1.52	1.62	2.1	0.94	2.34	1.47	-0.23	1.03	1.06	1.65	-0.53	1.35	2.87	-0.18	1.44	2.33	1.69	1.32	1.04	2.87	0.73	-0.4	EY2019	Agriculture and resource industries
male	2.4	1.3	1.72	0.47	1.4	1.47	1.6	1.03	1.9	1.65	2.25	2.88	1.47	1.47	1.44	2.66	2.05	1.32	1.97	2.02	2.02	3.6	EY2019	Agriculture and resource industries
male	-1.15	-1.28	-1.28	-0.95	-0.94	-1.04	-0.84	-0.87	-1.03	-0.94	-0.53	-0.93	-0.85	-0.74	-0.66	-0.95	-0.88	-0.91	-0.82	-0.96	-0.56	-0.4	EY2019	Agriculture and resource industries
male	0.18	-0.64	-0.53	-0.95	-0.94	-0.62	-0.84	-0.87	-1.03	-0.51	-0.53	-0.93	-0.85	-0.74	-0.66	0.03	-0.88	-0.02	-0.82	-0.11	-0.56	-0.4	EY2017	Agriculture and resource industries
male	0.63	0.01	0.6	-0.95	0.93	0.64	-0.84	-0.39	0.23	-0.08	-0.53	0.97	2.87	-0.74	-0.66	2	0.59	1.32	0.11	0.32	0.08	-0.4	EY2017	Agriculture and resource industries
female	0.18	1.3	0.97	0	0.93	0.64	0.38	0.08	0.23	0.79	0.16	0.59	0.54	-0.18	-0.66	0.69	0.59	0.43	0.11	-0.53	-0.56	-0.4	EY2019	Agriculture and resource industries
male	1.52	-0.64	0.97	1.41	0.47	1.06	0.38	1.98	0.23	0.79	0.16	0.59	0.08	0.92	-0.14	0.36	-0.15	-0.46	0.11	0.32	0.08	-0.4	EY2019	Agriculture and resource industries
male	-1.15	0.01	0.97	-0.48	-0.94	0.64	-0.84	-0.39	1.06	1.65	-0.53	-0.17	-0.39	-0.74	-0.66	0.03	-0.88	1.76	-0.36	-0.96	-0.56	-0.4	EY2019	Agriculture and resource industries
male	1.52	0.98	0.97	3.77	2.34	0.64	0.99	2.92	1.06	0.35	-0.53	0.97	0.54	0.92	0.92	0.69	0.95	0.43	1.5	2.45	2.02	2.27	EY2019	Agriculture and resource industries
male	-0.71	2.27	1.72	0.94	-0.47	0.64	0.38	0.08	1.9	0.35	1.55	0.21	1.94	0.92	-0.14	2.33	0.22	1.76	1.97	-0.11	1.37	-0.4	EY2017	Agriculture and resource industries
female	1.96	2.59	1.72	0.94	1.87	1.89	0.38	1.98	2.32	1.22	-0.53	2.12	2.4	0.92	3.02	1.35	2.42	2.65	1.97	1.17	0.08	0.94	EY2017	Agriculture and resource industries
male	-1.15	-1.28	-1.28	-0.95	-0.94	-1.04	-0.84	-0.87	-1.03	-0.94	-0.53	-0.93	-0.85	-0.74	-0.66	-0.95	-0.88	-0.91	-0.82	-0.96	-0.56	-0.4	EY2019	Agriculture and resource industries
female	-0.71	-0.64	-1.28	0.47	0.93	0.64	-0.84	-0.87	1.48	-0.94	-0.53	-0.93	-0.85	-0.74	-0.66	-0.29	-0.51	-0.91	-0.36	-0.96	-0.56	-0.4	EY2018	Agriculture and resource industries
female	-0.26	-0.96	-1.28	0.47	-0.94	-0.62	0.38	-0.87	-0.61	-0.94	-0.53	-0.93	-0.85	-0.18	-0.66	-0.62	-0.88	-0.46	-0.82	-0.96	0.73	-0.4	EY2017	Agriculture and resource industries
male	1.52	-0.64	0.97	1.41	0.47	1.06	0.38	1.98	0.23	0.79	0.16	0.59	0.08	0.92	-0.14	0.36	-0.15	-0.46	0.11	0.32	0.08	-0.4	EY2019	Agriculture and resource industries
male	-1.15	-1.28	-1.28	-0.95	-0.94	-1.04	-0.23	-0.87	-1.03	-0.08	-0.53	-0.17	-0.85	-0.74	-0.66	-0.29	-0.88	-0.91	-0.82	-0.53	-0.56	-0.4	EY2017	Agriculture and resource industries
female	-1.15	0.98	0.22	0.47	-0.47	-0.2	-0.23	-0.39	-0.19	-0.94	-0.53	-0.93	-0.85	-0.74	-0.66	-0.62	-0.88	-0.46	-0.36	-0.96	-0.56	-0.4	EY2019	Agriculture and resource industries
male	2.4	1.3	1.72	0.47	1.4	1.47	1.6	1.03	1.9	1.65	2.25	2.88	1.47	1.47	1.44	2.66	2.05	1.32	1.97	2.02	2.02	3.6	EY2019	Agriculture and resource industries
female	0.18	1.3	-0.16	-0.95	0.93	0.64	0.99	0.08	0.23	0.35	-0.53	-0.55	0.08	-0.74	-0.66	1.67	-0.51	0.43	-0.36	-0.53	-0.56	-0.4	EY2018	Agriculture and resource industries
female	-0.26	0.01	0.22	-0.95	-0.47	0.22	0.99	1.03	0.65	0.35	-0.53	0.21	1.01	0.92	1.44	0.69	0.95	0.87	0.57	1.17	0.73	-0.4	EY2019	Agriculture and resource industries
male	0.18	-0.64	-0.53	-0.95	-0.94	-0.62	-0.84	-0.87	-1.03	-0.51	-0.53	-0.93	-0.85	-0.74	-0.66	0.03	-0.88	-0.02	-0.82	-0.11	-0.56	-0.4	EY2017	Agriculture and resource industries
female	-0.26	-0.96	-1.28	0.47	-0.94	-0.62	0.38	-0.87	-0.61	-0.94	-0.53	-0.93	-0.85	-0.18	-0.66	-0.62	-0.88	-0.46	-0.82	-0.96	0.73	-0.4	EY2017	Agriculture and resource industries
male	-0.71	0.33	-1.28	-0.95	-0.94	-0.2	-0.84	-0.87	-1.03	-0.94	-0.53	-0.17	0.54	-0.74	0.39	-0.62	-0.88	-0.91	-0.82	-0.11	-0.56	-0.4	EY2017	Agriculture and resource industries
female	-0.71	-0.64	-1.28	0.47	0.93	0.64	-0.84	-0.87	1.48	-0.94	-0.53	-0.93	-0.85	-0.74	-0.66	-0.29	-0.51	-0.91	-0.36	-0.96	-0.56	-0.4	EY2018	Agriculture and resource industries
male	-0.71	0.65	0.97	1.41	0	-0.2	-0.84	-0.39	-0.19	-0.08	-0.53	-0.55	-0.85	-0.74	-0.66	0.69	-0.15	0.43	-0.82	-0.53	-0.56	-0.4	EY2019	Agriculture and resource industries
male	-0.71	1.62	0.6	0	0.47	0.64	-0.23	1.5	0.23	-0.94	-0.53	0.21	0.08	-0.74	-0.66	1.02	0.22	0.87	0.11	1.17	1.37	-0.4	EY2019	Agriculture and resource industries
male	0.63	-0.31	0.22	0.94	0.93	0.64	1.6	1.03	0.65	0.35	2.25	0.59	1.01	1.47	1.44	0.36	0.95	0.87	1.04	0.75	2.02	0.27	EY2018	Agriculture and resource industries
female	-0.26	-0.96	-1.28	0.47	-0.94	-0.62	0.38	-0.87	-0.61	-0.94	-0.53	-0.93	-0.85	-0.18	-0.66	-0.62	-0.88	-0.46	-0.82	-0.96	0.73	-0.4	EY2017	Agriculture and resource industries
female	-0.26	-0.96	-1.28	0.47	-0.94	-0.62	0.38	-0.87	-0.61	-0.94	-0.53	-0.93	-0.85	-0.18	-0.66	-0.62	-0.88	-0.46	-0.82	-0.96	0.73	-0.4	EY2017	Agriculture and resource industries
male	-0.71	-1.28	-0.91	-0.48	-0.94	-1.04	-0.84	-0.87	0.23	-0.08	-0.53	-0.55	0.54	-0.74	-0.14	-0.29	-0.88	0.87	-0.82	-0.53	-0.56	-0.4	EY2019	Agriculture and resource industries
male	0.18	-0.31	0.22	-0.48	0.47	-0.2	-0.84	0.08	0.23	0.79	-0.53	-0.55	-0.85	-0.18	-0.14	-0.62	-0.51	0.43	0.11	-0.53	-0.56	-0.4	EY2019	Agriculture and resource industries
male	1.07	1.3	1.35	0.47	2.81	2.73	0.38	3.4	3.16	1.65	-0.53	2.5	2.87	0.92	-0.66	1.35	2.42	3.54	3.36	1.6	2.02	-0.4	EY2019	Agriculture and resource industries
female	0.18	1.3	-0.16	-0.95	0.93	0.64	0.99	0.08	0.23	0.35	-0.53	-0.55	0.08	-0.74	-0.66	1.67	-0.51	0.43	-0.36	-0.53	-0.56	-0.4	EY2018	Agriculture and resource industries
male	1.52	1.94	2.85	2.83	2.81	3.57	0.38	3.87	2.74	3.37	0.16	3.26	1.47	0.92	-0.66	1.67	4.25	3.98	2.9	1.6	4.6	1.6	EY2017	Agriculture and resource industries
male	1.52	-0.64	-0.91	-0.95	1.4	0.22	-0.23	0.08	1.06	1.65	-0.53	0.97	1.47	-0.18	0.39	0.36	0.22	0.43	1.04	1.6	0.73	-0.4	EY2019	Agriculture and resource industries
male	-0.71	0.01	0.97	0.47	-0.94	0.22	-0.84	-0.39	-1.03	-0.51	-0.53	-0.55	-0.85	-0.74	-0.66	-0.29	-0.88	-0.46	-0.82	-0.11	-0.56	1.6	EY2017	Agriculture and resource industries
male	1.96	0.65	0.6	1.88	-0.94	0.64	2.82	0.55	0.23	1.65	-0.53	0.97	-0.85	0.92	-0.14	1.35	0.95	1.76	1.04	2.02	0.08	0.27	EY2019	Agriculture and resource industries
female	1.52	1.3	0.97	0	2.81	3.15	0.38	1.98	1.9	4.23	0.86	2.12	2.87	-0.74	0.92	1.35	3.15	2.2	3.36	1.6	3.95	2.27	EY2019	Agriculture and resource industries
female	1.52	0.98	1.35	-0.95	0.47	-0.62	-0.23	1.03	2.32	-0.51	-0.53	0.59	-0.39	0.37	-0.66	0.69	1.32	0.87	0.11	1.6	-0.56	-0.4	EY2019	Agriculture and resource industries
male	0.18	-0.31	-0.53	0.94	-0.47	1.47	0.99	0.55	0.23	0.79	0.86	0.21	-0.39	-0.18	0.92	0.36	0.22	-0.46	1.5	0.75	2.02	-0.4	EY2019	Agriculture and resource industries
female	1.52	1.3	0.97	0	2.81	3.15	0.38	1.98	1.9	4.23	0.86	2.12	2.87	-0.74	0.92	1.35	3.15	2.2	3.36	1.6	3.95	2.27	EY2019	Agriculture and resource industries
female	0.18	1.3	-0.16	-0.95	0.93	0.64	0.99	0.08	0.23	0.35	-0.53	-0.55	0.08	-0.74	-0.66	1.67	-0.51	0.43	-0.36	-0.53	-0.56	-0.4	EY2018	Agriculture and resource industries
male	0.18	-0.64	-0.53	-0.95	-0.94	-0.62	-0.84	-0.87	-1.03	-0.51	-0.53	-0.93	-0.85	-0.74	-0.66	0.03	-0.88	-0.02	-0.82	-0.11	-0.56	-0.4	EY2017	Agriculture and resource industries
female	1.07	2.59	2.85	1.41	2.34	2.31	0.99	0.08	2.74	2.08	0.16	3.26	1.94	-0.74	1.97	1.35	3.88	2.2	1.97	2.87	2.02	1.6	EY2019	Agriculture and resource industries
female	0.18	0.65	0.97	0	0.93	1.06	0.38	1.03	1.06	1.22	-0.53	0.59	1.47	0.92	-0.66	2	0.59	0.43	0.57	1.17	0.08	-0.4	EY2019	Agriculture and resource industries
female	1.07	0.65	0.22	-0.95	0	0.22	0.38	0.55	-0.61	-0.08	-0.53	0.21	-0.39	-0.18	-0.66	0.03	-0.88	-0.02	0.11	-0.11	-0.56	-0.4	EY2017	Agriculture and resource industries
male	-0.26	-0.96	0.22	-0.95	0	-0.62	-0.84	-0.87	-0.61	-0.94	-0.53	-0.93	-0.39	-0.74	-0.66	2	-0.88	0.43	-0.82	1.17	-0.56	-0.4	EY2018	Agriculture and resource industries
female	1.07	1.3	1.35	-0.48	0.93	2.31	0.99	1.5	0.65	1.22	-0.53	0.97	1.01	0.92	-0.14	1.02	1.69	1.76	0.57	1.17	0.08	-0.4	EY2019	Agriculture and resource industries
female	1.52	1.62	2.1	0.94	2.34	1.47	-0.23	1.03	1.06	1.65	-0.53	1.35	2.87	-0.18	1.44	2.33	1.69	1.32	1.04	2.87	0.73	-0.4	EY2019	Agriculture and resource industries
female	0.18	1.3	0.97	0	0.93	0.64	0.38	0.08	0.23	0.79	0.16	0.59	0.54	-0.18	-0.66	0.69	0.59	0.43	0.11	-0.53	-0.56	-0.4	EY2019	Agriculture and resource industries
male	1.52	0.33	0.6	1.41	0.93	1.47	-0.84	1.98	2.32	-0.08	-0.53	0.21	1.47	0.92	-0.14	0.36	0.95	1.32	1.97	0.32	0.73	-0.4	EY2018	Agriculture and resource industries
male	-1.15	-1.28	-1.28	-0.95	-0.94	-1.04	-0.23	-0.87	-1.03	-0.08	-0.53	-0.17	-0.85	-0.74	-0.66	-0.29	-0.88	-0.91	-0.82	-0.53	-0.56	-0.4	EY2017	Agriculture and resource industries
male	-0.71	1.62	0.6	0	0.47	0.64	-0.23	1.5	0.23	-0.94	-0.53	0.21	0.08	-0.74	-0.66	1.02	0.22	0.87	0.11	1.17	1.37	-0.4	EY2019	Agriculture and resource industries
female	-0.26	0.01	1.72	-0.48	-0.94	-1.04	0.38	-0.87	-1.03	-0.94	-0.53	0.21	-0.85	-0.74	1.44	-0.29	0.22	-0.91	-0.82	0.32	-0.56	-0.4	EY2018	Agriculture and resource industries
male	0.18	0.01	-0.91	0	0	1.47	-0.23	1.03	1.06	1.22	0.16	0.59	0.54	0.92	0.92	0.69	1.32	1.32	0.57	1.17	0.08	-0.4	EY2017	Agriculture and resource industries
female	0.18	0.98	1.35	1.41	1.87	2.31	0.38	1.5	1.9	0.35	0.16	1.35	0.08	0.37	-0.14	0.36	1.69	1.76	1.5	1.17	2.02	0.27	EY2019	Agriculture and resource industries
female	-1.15	0.98	0.22	0.47	-0.47	-0.2	-0.23	-0.39	-0.19	-0.94	-0.53	-0.93	-0.85	-0.74	-0.66	-0.62	-0.88	-0.46	-0.36	-0.96	-0.56	-0.4	EY2019	Agriculture and resource industries
male	-0.26	-0.96	0.22	-0.95	0	-0.62	-0.84	-0.87	-0.61	-0.94	-0.53	-0.93	-0.39	-0.74	-0.66	2	-0.88	0.43	-0.82	1.17	-0.56	-0.4	EY2018	Agriculture and resource industries
male	1.52	-0.64	0.97	1.41	0.47	1.06	0.38	1.98	0.23	0.79	0.16	0.59	0.08	0.92	-0.14	0.36	-0.15	-0.46	0.11	0.32	0.08	-0.4	EY2019	Agriculture and resource industries
male	-1.15	-1.28	-1.28	-0.95	-0.94	-1.04	-0.23	-0.87	-1.03	-0.08	-0.53	-0.17	-0.85	-0.74	-0.66	-0.29	-0.88	-0.91	-0.82	-0.53	-0.56	-0.4	EY2017	Agriculture and resource industries
male	2.4	1.3	1.72	0.47	1.4	1.47	1.6	1.03	1.9	1.65	2.25	2.88	1.47	1.47	1.44	2.66	2.05	1.32	1.97	2.02	2.02	3.6	EY2019	Agriculture and resource industries
male	2.4	1.3	1.72	0.47	1.4	1.47	1.6	1.03	1.9	1.65	2.25	2.88	1.47	1.47	1.44	2.66	2.05	1.32	1.97	2.02	2.02	3.6	EY2019	Agriculture and resource industries
female	1.07	0.65	0.22	-0.95	0	0.22	0.38	0.55	-0.61	-0.08	-0.53	0.21	-0.39	-0.18	-0.66	0.03	-0.88	-0.02	0.11	-0.11	-0.56	-0.4	EY2017	Agriculture and resource industries
female	1.07	0.65	0.22	-0.95	0	0.22	0.38	0.55	-0.61	-0.08	-0.53	0.21	-0.39	-0.18	-0.66	0.03	-0.88	-0.02	0.11	-0.11	-0.56	-0.4	EY2017	Agriculture and resource industries
male	-1.15	-1.28	-1.28	-0.95	-0.94	-1.04	-0.84	-0.87	-1.03	-0.94	-0.53	-0.93	-0.85	-0.74	-0.66	-0.95	-0.88	-0.91	-0.82	-0.96	-0.56	-0.4	EY2019	Agriculture and resource industries
female	-0.71	1.3	0.22	-0.48	-0.94	-0.62	-0.84	-0.87	-1.03	-0.51	-0.53	-0.93	-0.85	-0.74	-0.66	0.03	-0.88	-0.91	-0.82	-0.96	-0.56	-0.4	EY2019	Agriculture and resource industries
male	1.52	-0.64	0.97	1.41	0.47	1.06	0.38	1.98	0.23	0.79	0.16	0.59	0.08	0.92	-0.14	0.36	-0.15	-0.46	0.11	0.32	0.08	-0.4	EY2019	Agriculture and resource industries
female	1.07	2.59	2.85	1.41	2.34	2.31	0.99	0.08	2.74	2.08	0.16	3.26	1.94	-0.74	1.97	1.35	3.88	2.2	1.97	2.87	2.02	1.6	EY2019	Agriculture and resource industries
female	0.18	0.98	1.35	1.41	1.87	2.31	0.38	1.5	1.9	0.35	0.16	1.35	0.08	0.37	-0.14	0.36	1.69	1.76	1.5	1.17	2.02	0.27	EY2019	Agriculture and resource industries
male	1.52	-0.64	0.97	1.41	0.47	1.06	0.38	1.98	0.23	0.79	0.16	0.59	0.08	0.92	-0.14	0.36	-0.15	-0.46	0.11	0.32	0.08	-0.4	EY2019	Agriculture and resource industries
male	-0.71	-1.28	-0.53	-0.95	0	-0.2	-0.23	-0.39	1.06	-0.94	-0.53	0.21	-0.39	-0.18	-0.66	0.36	0.22	-0.02	-0.36	0.32	-0.56	-0.4	EY2019	Agriculture and resource industries
male	-0.71	-1.28	-0.53	-0.95	0	-0.2	-0.23	-0.39	1.06	-0.94	-0.53	0.21	-0.39	-0.18	-0.66	0.36	0.22	-0.02	-0.36	0.32	-0.56	-0.4	EY2019	Agriculture and resource industries
male	1.52	-0.64	-0.91	-0.95	1.4	0.22	-0.23	0.08	1.06	1.65	-0.53	0.97	1.47	-0.18	0.39	0.36	0.22	0.43	1.04	1.6	0.73	-0.4	EY2019	Agriculture and resource industries
female	1.07	2.59	2.85	1.41	2.34	2.31	0.99	0.08	2.74	2.08	0.16	3.26	1.94	-0.74	1.97	1.35	3.88	2.2	1.97	2.87	2.02	1.6	EY2019	Agriculture and resource industries
female	-0.71	-0.64	-1.28	0.47	0.93	0.64	-0.84	-0.87	1.48	-0.94	-0.53	-0.93	-0.85	-0.74	-0.66	-0.29	-0.51	-0.91	-0.36	-0.96	-0.56	-0.4	EY2018	Agriculture and resource industries
male	-1.15	0.01	0.97	-0.48	-0.94	0.64	-0.84	-0.39	1.06	1.65	-0.53	-0.17	-0.39	-0.74	-0.66	0.03	-0.88	1.76	-0.36	-0.96	-0.56	-0.4	EY2019	Agriculture and resource industries
female	1.07	1.3	1.35	-0.48	0.93	2.31	0.99	1.5	0.65	1.22	-0.53	0.97	1.01	0.92	-0.14	1.02	1.69	1.76	0.57	1.17	0.08	-0.4	EY2019	Agriculture and resource industries
female	-0.71	-0.64	-1.28	0.47	0.93	0.64	-0.84	-0.87	1.48	-0.94	-0.53	-0.93	-0.85	-0.74	-0.66	-0.29	-0.51	-0.91	-0.36	-0.96	-0.56	-0.4	EY2018	Agriculture and resource industries
male	0.18	0.01	0.22	0.94	0.93	0.64	0.99	1.03	0.65	0.35	2.25	0.97	1.01	1.47	1.44	1.02	0.95	0.87	1.04	1.17	2.02	2.27	EY2019	Agriculture and resource industries
male	-0.26	0.33	-0.53	0	-0.47	-0.2	-0.23	0.55	-0.19	0.35	-0.53	-0.93	-0.39	0.37	-0.66	0.03	-0.15	0.87	-0.36	-0.11	-0.56	-0.4	EY2019	Agriculture and resource industries
female	0.18	0.98	1.35	1.41	1.87	2.31	0.38	1.5	1.9	0.35	0.16	1.35	0.08	0.37	-0.14	0.36	1.69	1.76	1.5	1.17	2.02	0.27	EY2019	Agriculture and resource industries
male	0.18	0.01	0.22	0.47	0.93	0.22	0.99	-0.39	0.23	-0.08	0.16	0.21	0.08	-0.18	-0.14	0.36	-0.15	0.43	0.11	0.32	1.37	-0.4	EY2019	Agriculture and resource industries
male	1.07	1.3	1.35	0.47	2.81	2.73	0.38	3.4	3.16	1.65	-0.53	2.5	2.87	0.92	-0.66	1.35	2.42	3.54	3.36	1.6	2.02	-0.4	EY2019	Agriculture and resource industries
female	0.18	2.27	2.47	1.88	0.93	1.89	2.82	1.03	1.48	-0.08	-0.53	0.97	-0.85	0.37	3.55	1.35	1.32	1.32	1.5	3.72	-0.56	-0.4	EY2018	Agriculture and resource industries
male	1.52	1.94	2.85	2.83	2.81	3.57	0.38	3.87	2.74	3.37	0.16	3.26	1.47	0.92	-0.66	1.67	4.25	3.98	2.9	1.6	4.6	1.6	EY2017	Agriculture and resource industries
female	-0.71	1.3	0.22	-0.48	-0.94	-0.62	-0.84	-0.87	-1.03	-0.51	-0.53	-0.93	-0.85	-0.74	-0.66	0.03	-0.88	-0.91	-0.82	-0.96	-0.56	-0.4	EY2019	Agriculture and resource industries
female	1.52	0.98	1.35	-0.95	0.47	-0.62	-0.23	1.03	2.32	-0.51	-0.53	0.59	-0.39	0.37	-0.66	0.69	1.32	0.87	0.11	1.6	-0.56	-0.4	EY2019	Agriculture and resource industries
male	-0.26	0.33	-0.53	0	-0.47	-0.2	-0.23	0.55	-0.19	0.35	-0.53	-0.93	-0.39	0.37	-0.66	0.03	-0.15	0.87	-0.36	-0.11	-0.56	-0.4	EY2019	Agriculture and resource industries
male	0.18	-0.31	-0.53	0.94	-0.47	1.47	0.99	0.55	0.23	0.79	0.86	0.21	-0.39	-0.18	0.92	0.36	0.22	-0.46	1.5	0.75	2.02	-0.4	EY2019	Agriculture and resource industries
male	0.63	0.01	0.6	-0.95	0.93	0.64	-0.84	-0.39	0.23	-0.08	-0.53	0.97	2.87	-0.74	-0.66	2	0.59	1.32	0.11	0.32	0.08	-0.4	EY2017	Agriculture and resource industries
female	1.07	0.65	0.22	-0.95	0	0.22	0.38	0.55	-0.61	-0.08	-0.53	0.21	-0.39	-0.18	-0.66	0.03	-0.88	-0.02	0.11	-0.11	-0.56	-0.4	EY2017	Agriculture and resource industries
male	-0.71	0.01	0.97	0.47	-0.94	0.22	-0.84	-0.39	-1.03	-0.51	-0.53	-0.55	-0.85	-0.74	-0.66	-0.29	-0.88	-0.46	-0.82	-0.11	-0.56	1.6	EY2017	Agriculture and resource industries
female	0.18	0.33	0.6	-0.48	0.93	-0.62	0.38	-0.39	0.65	-0.51	0.16	-0.17	-0.85	-0.18	-0.66	-0.62	-0.88	-0.91	-0.36	0.32	-0.56	-0.4	EY2018	Agriculture and resource industries
female	3.29	0.98	1.35	-0.48	0.47	1.06	-0.23	1.03	0.23	0.35	-0.53	0.21	-0.85	1.47	-0.66	1.35	-0.51	0.87	1.04	0.75	0.73	-0.4	EY2019	Agriculture and resource industries
female	-0.71	0.65	-0.53	0.47	0	1.06	0.99	0.55	0.23	0.79	-0.53	-0.17	-0.39	-0.18	0.39	0.69	-0.88	-0.02	0.57	1.17	0.73	-0.4	EY2017	Agriculture and resource industries
male	1.52	-0.64	0.97	1.41	0.47	1.06	0.38	1.98	0.23	0.79	0.16	0.59	0.08	0.92	-0.14	0.36	-0.15	-0.46	0.11	0.32	0.08	-0.4	EY2019	Agriculture and resource industries
female	0.18	1.3	1.72	0	0	1.47	-0.84	-0.87	-0.19	-0.08	-0.53	0.59	-0.39	-0.74	-0.66	-0.62	0.22	-0.02	0.57	0.32	0.08	-0.4	EY2017	Agriculture and resource industries
female	0.18	0.33	0.6	-0.48	0.93	-0.62	0.38	-0.39	0.65	-0.51	0.16	-0.17	-0.85	-0.18	-0.66	-0.62	-0.88	-0.91	-0.36	0.32	-0.56	-0.4	EY2018	Agriculture and resource industries
female	0.18	2.27	2.47	1.88	0.93	1.89	2.82	1.03	1.48	-0.08	-0.53	0.97	-0.85	0.37	3.55	1.35	1.32	1.32	1.5	3.72	-0.56	-0.4	EY2018	Agriculture and resource industries
female	1.07	2.59	2.85	1.41	2.34	2.31	0.99	0.08	2.74	2.08	0.16	3.26	1.94	-0.74	1.97	1.35	3.88	2.2	1.97	2.87	2.02	1.6	EY2019	Agriculture and resource industries
female	-0.26	0.01	0.22	-0.95	-0.47	0.22	0.99	1.03	0.65	0.35	-0.53	0.21	1.01	0.92	1.44	0.69	0.95	0.87	0.57	1.17	0.73	-0.4	EY2019	Agriculture and resource industries
female	-0.26	0.01	0.22	-0.95	-0.47	0.22	0.99	1.03	0.65	0.35	-0.53	0.21	1.01	0.92	1.44	0.69	0.95	0.87	0.57	1.17	0.73	-0.4	EY2019	Agriculture and resource industries
male	-1.15	1.62	0.6	0	0.47	-0.62	-0.84	-0.87	-0.61	-0.08	-0.53	-0.17	1.47	-0.74	-0.66	2	-0.15	0.87	-0.36	2.45	0.73	-0.4	EY2019	Agriculture and resource industries
female	-0.26	-0.96	-1.28	0.47	-0.94	-0.62	0.38	-0.87	-0.61	-0.94	-0.53	-0.93	-0.85	-0.18	-0.66	-0.62	-0.88	-0.46	-0.82	-0.96	0.73	-0.4	EY2017	Agriculture and resource industries
male	1.96	0.65	0.6	1.88	-0.94	0.64	2.82	0.55	0.23	1.65	-0.53	0.97	-0.85	0.92	-0.14	1.35	0.95	1.76	1.04	2.02	0.08	0.27	EY2019	Agriculture and resource industries
male	0.18	0.01	0.22	0.47	0.93	0.22	0.99	-0.39	0.23	-0.08	0.16	0.21	0.08	-0.18	-0.14	0.36	-0.15	0.43	0.11	0.32	1.37	-0.4	EY2019	Agriculture and resource industries
male	1.52	1.94	2.85	2.83	2.81	3.57	0.38	3.87	2.74	3.37	0.16	3.26	1.47	0.92	-0.66	1.67	4.25	3.98	2.9	1.6	4.6	1.6	EY2017	Agriculture and resource industries
male	-0.71	0.01	0.97	0.47	-0.94	0.22	-0.84	-0.39	-1.03	-0.51	-0.53	-0.55	-0.85	-0.74	-0.66	-0.29	-0.88	-0.46	-0.82	-0.11	-0.56	1.6	EY2017	Agriculture and resource industries
male	0.63	2.27	1.35	-0.95	1.87	1.89	-0.84	0.55	2.32	2.51	-0.53	2.12	1.47	0.92	-0.14	1.02	3.52	2.65	1.97	0.75	-0.56	-0.4	EY2019	Agriculture and resource industries
male	0.18	0.33	0.6	0.47	0.93	1.47	2.82	2.45	1.9	1.22	0.16	1.74	-0.39	0.92	1.44	1.02	1.32	1.32	1.97	1.17	2.02	0.27	EY2018	Agriculture and resource industries
male	0.18	0.01	0.22	0.94	0.93	0.64	0.99	1.03	0.65	0.35	2.25	0.97	1.01	1.47	1.44	1.02	0.95	0.87	1.04	1.17	2.02	2.27	EY2019	Agriculture and resource industries
male	0.18	0.01	-0.91	0	0	1.47	-0.23	1.03	1.06	1.22	0.16	0.59	0.54	0.92	0.92	0.69	1.32	1.32	0.57	1.17	0.08	-0.4	EY2017	Agriculture and resource industries
female	0.18	0.98	1.35	1.41	1.87	2.31	0.38	1.5	1.9	0.35	0.16	1.35	0.08	0.37	-0.14	0.36	1.69	1.76	1.5	1.17	2.02	0.27	EY2019	Agriculture and resource industries
male	0.63	-0.31	0.22	0.94	0.93	0.64	1.6	1.03	0.65	0.35	2.25	0.59	1.01	1.47	1.44	0.36	0.95	0.87	1.04	0.75	2.02	0.27	EY2018	Agriculture and resource industries
male	2.4	1.3	1.72	0.47	1.4	1.47	1.6	1.03	1.9	1.65	2.25	2.88	1.47	1.47	1.44	2.66	2.05	1.32	1.97	2.02	2.02	3.6	EY2019	Agriculture and resource industries
male	-0.71	-1.28	-0.53	-0.95	0	-0.2	-0.23	-0.39	1.06	-0.94	-0.53	0.21	-0.39	-0.18	-0.66	0.36	0.22	-0.02	-0.36	0.32	-0.56	-0.4	EY2019	Agriculture and resource industries
female	0.18	1.3	0.97	0	0.93	0.64	0.38	0.08	0.23	0.79	0.16	0.59	0.54	-0.18	-0.66	0.69	0.59	0.43	0.11	-0.53	-0.56	-0.4	EY2019	Agriculture and resource industries
male	1.52	-0.64	-0.91	-0.95	1.4	0.22	-0.23	0.08	1.06	1.65	-0.53	0.97	1.47	-0.18	0.39	0.36	0.22	0.43	1.04	1.6	0.73	-0.4	EY2019	Agriculture and resource industries
male	0.18	0.01	0.22	0.94	0.93	0.64	0.99	1.03	0.65	0.35	2.25	0.97	1.01	1.47	1.44	1.02	0.95	0.87	1.04	1.17	2.02	2.27	EY2019	Agriculture and resource industries
male	1.96	0.65	0.6	1.88	-0.94	0.64	2.82	0.55	0.23	1.65	-0.53	0.97	-0.85	0.92	-0.14	1.35	0.95	1.76	1.04	2.02	0.08	0.27	EY2019	Agriculture and resource industries
male	0.63	0.01	0.6	-0.95	0.93	0.64	-0.84	-0.39	0.23	-0.08	-0.53	0.97	2.87	-0.74	-0.66	2	0.59	1.32	0.11	0.32	0.08	-0.4	EY2017	Agriculture and resource industries
male	1.52	0.98	0.97	3.77	2.34	0.64	0.99	2.92	1.06	0.35	-0.53	0.97	0.54	0.92	0.92	0.69	0.95	0.43	1.5	2.45	2.02	2.27	EY2019	Agriculture and resource industries
female	-1.15	0.98	0.22	0.47	-0.47	-0.2	-0.23	-0.39	-0.19	-0.94	-0.53	-0.93	-0.85	-0.74	-0.66	-0.62	-0.88	-0.46	-0.36	-0.96	-0.56	-0.4	EY2019	Agriculture and resource industries
male	-1.15	1.62	0.6	0	0.47	-0.62	-0.84	-0.87	-0.61	-0.08	-0.53	-0.17	1.47	-0.74	-0.66	2	-0.15	0.87	-0.36	2.45	0.73	-0.4	EY2019	Agriculture and resource industries
female	-0.26	-0.96	-1.28	0.47	-0.94	-0.62	0.38	-0.87	-0.61	-0.94	-0.53	-0.93	-0.85	-0.18	-0.66	-0.62	-0.88	-0.46	-0.82	-0.96	0.73	-0.4	EY2017	Agriculture and resource industries
female	-0.71	-0.64	-1.28	0.47	0.93	0.64	-0.84	-0.87	1.48	-0.94	-0.53	-0.93	-0.85	-0.74	-0.66	-0.29	-0.51	-0.91	-0.36	-0.96	-0.56	-0.4	EY2018	Agriculture and resource industries
male	0.63	-0.31	0.22	0.94	0.93	0.64	1.6	1.03	0.65	0.35	2.25	0.59	1.01	1.47	1.44	0.36	0.95	0.87	1.04	0.75	2.02	0.27	EY2018	Agriculture and resource industries
male	1.52	-0.64	-0.91	-0.95	1.4	0.22	-0.23	0.08	1.06	1.65	-0.53	0.97	1.47	-0.18	0.39	0.36	0.22	0.43	1.04	1.6	0.73	-0.4	EY2019	Agriculture and resource industries
female	-0.71	1.3	0.22	-0.48	-0.94	-0.62	-0.84	-0.87	-1.03	-0.51	-0.53	-0.93	-0.85	-0.74	-0.66	0.03	-0.88	-0.91	-0.82	-0.96	-0.56	-0.4	EY2019	Agriculture and resource industries
male	1.52	0.98	0.97	3.77	2.34	0.64	0.99	2.92	1.06	0.35	-0.53	0.97	0.54	0.92	0.92	0.69	0.95	0.43	1.5	2.45	2.02	2.27	EY2019	Agriculture and resource industries
male	-0.71	-1.28	-0.53	-0.95	0	-0.2	-0.23	-0.39	1.06	-0.94	-0.53	0.21	-0.39	-0.18	-0.66	0.36	0.22	-0.02	-0.36	0.32	-0.56	-0.4	EY2019	Agriculture and resource industries
female	-0.26	0.01	1.72	-0.48	-0.94	-1.04	0.38	-0.87	-1.03	-0.94	-0.53	0.21	-0.85	-0.74	1.44	-0.29	0.22	-0.91	-0.82	0.32	-0.56	-0.4	EY2018	Agriculture and resource industries
male	0.18	-0.64	-0.53	-0.95	-0.94	-0.62	-0.84	-0.87	-1.03	-0.51	-0.53	-0.93	-0.85	-0.74	-0.66	0.03	-0.88	-0.02	-0.82	-0.11	-0.56	-0.4	EY2017	Agriculture and resource industries
male	-1.15	-1.28	-0.91	0	-0.94	-1.04	-0.84	-0.87	-0.61	-0.94	-0.53	-0.93	-0.39	-0.74	-0.66	-0.95	-0.88	-0.46	-0.82	-0.53	-0.56	-0.4	EY2018	Agriculture and resource industries
male	-0.71	0.01	0.97	0.47	-0.94	0.22	-0.84	-0.39	-1.03	-0.51	-0.53	-0.55	-0.85	-0.74	-0.66	-0.29	-0.88	-0.46	-0.82	-0.11	-0.56	1.6	EY2017	Agriculture and resource industries
male	1.96	0.65	0.6	1.88	-0.94	0.64	2.82	0.55	0.23	1.65	-0.53	0.97	-0.85	0.92	-0.14	1.35	0.95	1.76	1.04	2.02	0.08	0.27	EY2019	Agriculture and resource industries
female	0.18	1.3	0.97	0	0.93	0.64	0.38	0.08	0.23	0.79	0.16	0.59	0.54	-0.18	-0.66	0.69	0.59	0.43	0.11	-0.53	-0.56	-0.4	EY2019	Agriculture and resource industries
female	0.18	0.01	0.22	-0.48	1.4	0.22	-0.84	0.55	0.65	0.79	-0.53	0.59	1.01	-0.74	-0.66	-0.29	0.59	0.43	0.57	-0.53	0.08	-0.4	EY2019	Agriculture and resource industries
male	1.96	0.65	0.6	1.88	-0.94	0.64	2.82	0.55	0.23	1.65	-0.53	0.97	-0.85	0.92	-0.14	1.35	0.95	1.76	1.04	2.02	0.08	0.27	EY2019	Agriculture and resource industries
male	1.52	-0.64	-0.91	-0.95	1.4	0.22	-0.23	0.08	1.06	1.65	-0.53	0.97	1.47	-0.18	0.39	0.36	0.22	0.43	1.04	1.6	0.73	-0.4	EY2019	Agriculture and resource industries
female	0.18	1.3	1.72	0	0	1.47	-0.84	-0.87	-0.19	-0.08	-0.53	0.59	-0.39	-0.74	-0.66	-0.62	0.22	-0.02	0.57	0.32	0.08	-0.4	EY2017	Agriculture and resource industries
female	1.96	2.59	1.72	0.94	1.87	1.89	0.38	1.98	2.32	1.22	-0.53	2.12	2.4	0.92	3.02	1.35	2.42	2.65	1.97	1.17	0.08	0.94	EY2017	Agriculture and resource industries
female	-0.71	-0.64	-1.28	0.47	0.93	0.64	-0.84	-0.87	1.48	-0.94	-0.53	-0.93	-0.85	-0.74	-0.66	-0.29	-0.51	-0.91	-0.36	-0.96	-0.56	-0.4	EY2018	Agriculture and resource industries
female	-0.26	0.01	1.72	-0.48	-0.94	-1.04	0.38	-0.87	-1.03	-0.94	-0.53	0.21	-0.85	-0.74	1.44	-0.29	0.22	-0.91	-0.82	0.32	-0.56	-0.4	EY2018	Agriculture and resource industries
male	0.63	0.01	0.6	-0.95	0.93	0.64	-0.84	-0.39	0.23	-0.08	-0.53	0.97	2.87	-0.74	-0.66	2	0.59	1.32	0.11	0.32	0.08	-0.4	EY2017	Agriculture and resource industries
male	-1.15	-1.28	-0.91	0	-0.94	-1.04	-0.84	-0.87	-0.61	-0.94	-0.53	-0.93	-0.39	-0.74	-0.66	-0.95	-0.88	-0.46	-0.82	-0.53	-0.56	-0.4	EY2018	Agriculture and resource industries
male	1.52	1.94	2.85	2.83	2.81	3.57	0.38	3.87	2.74	3.37	0.16	3.26	1.47	0.92	-0.66	1.67	4.25	3.98	2.9	1.6	4.6	1.6	EY2017	Agriculture and resource industries
male	1.96	0.01	-0.16	0.47	1.87	1.06	0.99	1.98	1.06	1.22	0.16	0.21	2.87	0.37	3.02	-0.95	-0.51	-0.91	2.9	1.17	0.73	-0.4	EY2019	Agriculture and resource industries
male	1.52	0.33	0.6	1.41	0.93	1.47	-0.84	1.98	2.32	-0.08	-0.53	0.21	1.47	0.92	-0.14	0.36	0.95	1.32	1.97	0.32	0.73	-0.4	EY2018	Agriculture and resource industries
male	-0.71	1.62	0.6	0	0.47	0.64	-0.23	1.5	0.23	-0.94	-0.53	0.21	0.08	-0.74	-0.66	1.02	0.22	0.87	0.11	1.17	1.37	-0.4	EY2019	Agriculture and resource industries
female	1.52	1.62	2.1	0.94	2.34	1.47	-0.23	1.03	1.06	1.65	-0.53	1.35	2.87	-0.18	1.44	2.33	1.69	1.32	1.04	2.87	0.73	-0.4	EY2019	Agriculture and resource industries
male	-1.15	0.01	0.97	-0.48	-0.94	0.64	-0.84	-0.39	1.06	1.65	-0.53	-0.17	-0.39	-0.74	-0.66	0.03	-0.88	1.76	-0.36	-0.96	-0.56	-0.4	EY2019	Agriculture and resource industries
female	0.18	2.27	2.47	1.88	0.93	1.89	2.82	1.03	1.48	-0.08	-0.53	0.97	-0.85	0.37	3.55	1.35	1.32	1.32	1.5	3.72	-0.56	-0.4	EY2018	Agriculture and resource industries
female	-0.26	-0.96	-1.28	0.47	-0.94	-0.62	0.38	-0.87	-0.61	-0.94	-0.53	-0.93	-0.85	-0.18	-0.66	-0.62	-0.88	-0.46	-0.82	-0.96	0.73	-0.4	EY2017	Agriculture and resource industries
female	1.52	1.3	0.97	0	2.81	3.15	0.38	1.98	1.9	4.23	0.86	2.12	2.87	-0.74	0.92	1.35	3.15	2.2	3.36	1.6	3.95	2.27	EY2019	Agriculture and resource industries
female	-0.71	1.3	0.22	-0.48	-0.94	-0.62	-0.84	-0.87	-1.03	-0.51	-0.53	-0.93	-0.85	-0.74	-0.66	0.03	-0.88	-0.91	-0.82	-0.96	-0.56	-0.4	EY2019	Agriculture and resource industries
female	0.18	1.3	1.72	0	0	1.47	-0.84	-0.87	-0.19	-0.08	-0.53	0.59	-0.39	-0.74	-0.66	-0.62	0.22	-0.02	0.57	0.32	0.08	-0.4	EY2017	Agriculture and resource industries
male	1.96	0.65	0.6	1.88	-0.94	0.64	2.82	0.55	0.23	1.65	-0.53	0.97	-0.85	0.92	-0.14	1.35	0.95	1.76	1.04	2.02	0.08	0.27	EY2019	Agriculture and resource industries
female	1.07	1.3	1.35	-0.48	0.93	2.31	0.99	1.5	0.65	1.22	-0.53	0.97	1.01	0.92	-0.14	1.02	1.69	1.76	0.57	1.17	0.08	-0.4	EY2019	Agriculture and resource industries
male	0.63	0.01	0.6	-0.95	0.93	0.64	-0.84	-0.39	0.23	-0.08	-0.53	0.97	2.87	-0.74	-0.66	2	0.59	1.32	0.11	0.32	0.08	-0.4	EY2017	Agriculture and resource industries
male	-1.15	1.62	0.6	0	0.47	-0.62	-0.84	-0.87	-0.61	-0.08	-0.53	-0.17	1.47	-0.74	-0.66	2	-0.15	0.87	-0.36	2.45	0.73	-0.4	EY2019	Agriculture and resource industries
female	1.07	1.3	1.35	-0.48	0.93	2.31	0.99	1.5	0.65	1.22	-0.53	0.97	1.01	0.92	-0.14	1.02	1.69	1.76	0.57	1.17	0.08	-0.4	EY2019	Agriculture and resource industries
female	0.18	0.65	0.97	0	0.93	1.06	0.38	1.03	1.06	1.22	-0.53	0.59	1.47	0.92	-0.66	2	0.59	0.43	0.57	1.17	0.08	-0.4	EY2019	Agriculture and resource industries
male	1.07	0.01	0.97	-0.95	0	0.64	0.38	0.55	-0.19	-0.51	0.86	0.21	-0.39	0.37	-0.14	-0.62	-0.15	-0.46	0.57	-0.11	-0.56	-0.4	EY2019	Agriculture and resource industries
female	0.63	1.62	1.35	-0.48	0.47	1.06	-0.23	0.08	-0.19	0.35	-0.53	0.21	1.47	-0.74	-0.66	1.35	1.69	-0.02	-0.82	-0.11	0.08	-0.4	EY2019	Agriculture and resource industries
male	-1.15	1.62	0.6	0	0.47	-0.62	-0.84	-0.87	-0.61	-0.08	-0.53	-0.17	1.47	-0.74	-0.66	2	-0.15	0.87	-0.36	2.45	0.73	-0.4	EY2019	Agriculture and resource industries
male	0.18	0.33	0.6	0.47	0.93	1.47	2.82	2.45	1.9	1.22	0.16	1.74	-0.39	0.92	1.44	1.02	1.32	1.32	1.97	1.17	2.02	0.27	EY2018	Agriculture and resource industries
male	-0.71	2.27	1.72	0.94	-0.47	0.64	0.38	0.08	1.9	0.35	1.55	0.21	1.94	0.92	-0.14	2.33	0.22	1.76	1.97	-0.11	1.37	-0.4	EY2017	Agriculture and resource industries
female	0.18	0.33	0.6	-0.48	0.93	-0.62	0.38	-0.39	0.65	-0.51	0.16	-0.17	-0.85	-0.18	-0.66	-0.62	-0.88	-0.91	-0.36	0.32	-0.56	-0.4	EY2018	Agriculture and resource industries
male	1.52	-0.64	0.97	1.41	0.47	1.06	0.38	1.98	0.23	0.79	0.16	0.59	0.08	0.92	-0.14	0.36	-0.15	-0.46	0.11	0.32	0.08	-0.4	EY2019	Agriculture and resource industries
female	0.63	1.62	1.35	-0.48	0.47	1.06	-0.23	0.08	-0.19	0.35	-0.53	0.21	1.47	-0.74	-0.66	1.35	1.69	-0.02	-0.82	-0.11	0.08	-0.4	EY2019	Agriculture and resource industries
male	1.52	-0.64	-0.91	-0.95	1.4	0.22	-0.23	0.08	1.06	1.65	-0.53	0.97	1.47	-0.18	0.39	0.36	0.22	0.43	1.04	1.6	0.73	-0.4	EY2019	Agriculture and resource industries
female	0.18	2.27	2.47	1.88	0.93	1.89	2.82	1.03	1.48	-0.08	-0.53	0.97	-0.85	0.37	3.55	1.35	1.32	1.32	1.5	3.72	-0.56	-0.4	EY2018	Agriculture and resource industries
female	0.18	0.33	0.6	-0.48	0.93	-0.62	0.38	-0.39	0.65	-0.51	0.16	-0.17	-0.85	-0.18	-0.66	-0.62	-0.88	-0.91	-0.36	0.32	-0.56	-0.4	EY2018	Agriculture and resource industries
male	1.07	1.3	2.85	-0.95	0.47	0.64	0.38	0.55	1.48	-0.51	0.16	0.97	0.08	0.37	-0.66	0.69	0.22	1.32	0.11	-0.96	0.73	-0.4	EY2019	Agriculture and resource industries
female	1.07	1.3	1.35	-0.48	0.93	2.31	0.99	1.5	0.65	1.22	-0.53	0.97	1.01	0.92	-0.14	1.02	1.69	1.76	0.57	1.17	0.08	-0.4	EY2019	Agriculture and resource industries
male	-1.15	0.01	0.97	-0.48	-0.94	0.64	-0.84	-0.39	1.06	1.65	-0.53	-0.17	-0.39	-0.74	-0.66	0.03	-0.88	1.76	-0.36	-0.96	-0.56	-0.4	EY2019	Agriculture and resource industries
male	-1.15	1.62	0.6	0	0.47	-0.62	-0.84	-0.87	-0.61	-0.08	-0.53	-0.17	1.47	-0.74	-0.66	2	-0.15	0.87	-0.36	2.45	0.73	-0.4	EY2019	Agriculture and resource industries
male	1.96	0.01	-0.16	0.47	1.87	1.06	0.99	1.98	1.06	1.22	0.16	0.21	2.87	0.37	3.02	-0.95	-0.51	-0.91	2.9	1.17	0.73	-0.4	EY2019	Agriculture and resource industries
male	-0.71	0.33	-1.28	-0.95	-0.94	-0.2	-0.84	-0.87	-1.03	-0.94	-0.53	-0.17	0.54	-0.74	0.39	-0.62	-0.88	-0.91	-0.82	-0.11	-0.56	-0.4	EY2017	Agriculture and resource industries
female	-0.71	0.65	-0.53	0.47	0	1.06	0.99	0.55	0.23	0.79	-0.53	-0.17	-0.39	-0.18	0.39	0.69	-0.88	-0.02	0.57	1.17	0.73	-0.4	EY2017	Agriculture and resource industries
male	0.63	2.27	1.35	-0.95	1.87	1.89	-0.84	0.55	2.32	2.51	-0.53	2.12	1.47	0.92	-0.14	1.02	3.52	2.65	1.97	0.75	-0.56	-0.4	EY2019	Agriculture and resource industries
female	1.96	2.59	1.72	0.94	1.87	1.89	0.38	1.98	2.32	1.22	-0.53	2.12	2.4	0.92	3.02	1.35	2.42	2.65	1.97	1.17	0.08	0.94	EY2017	Agriculture and resource industries
female	0.18	1.3	0.97	0	0.93	0.64	0.38	0.08	0.23	0.79	0.16	0.59	0.54	-0.18	-0.66	0.69	0.59	0.43	0.11	-0.53	-0.56	-0.4	EY2019	Agriculture and resource industries
female	1.52	1.62	2.47	0.94	1.4	1.89	0.38	1.98	1.9	1.65	0.86	3.26	1.01	1.47	0.39	3.31	3.88	3.54	1.97	2.87	1.37	-0.4	EY2018	Agriculture and resource industries
female	0.18	2.27	2.47	1.88	0.93	1.89	2.82	1.03	1.48	-0.08	-0.53	0.97	-0.85	0.37	3.55	1.35	1.32	1.32	1.5	3.72	-0.56	-0.4	EY2018	Agriculture and resource industries
female	-0.71	-0.64	-1.28	0.47	0.93	0.64	-0.84	-0.87	1.48	-0.94	-0.53	-0.93	-0.85	-0.74	-0.66	-0.29	-0.51	-0.91	-0.36	-0.96	-0.56	-0.4	EY2018	Agriculture and resource industries
female	0.18	0.01	0.22	-0.48	1.4	0.22	-0.84	0.55	0.65	0.79	-0.53	0.59	1.01	-0.74	-0.66	-0.29	0.59	0.43	0.57	-0.53	0.08	-0.4	EY2019	Agriculture and resource industries
male	0.18	0.01	0.22	0.94	0.93	0.64	0.99	1.03	0.65	0.35	2.25	0.97	1.01	1.47	1.44	1.02	0.95	0.87	1.04	1.17	2.02	2.27	EY2019	Agriculture and resource industries
female	0.63	1.3	0.97	-0.48	0.93	1.47	0.38	0.08	0.65	0.79	0.16	0.97	1.94	-0.18	-0.66	2.99	0.95	0.87	-0.36	-0.11	-0.56	-0.4	EY2017	Agriculture and resource industries
female	1.52	1.62	2.47	0.94	1.4	1.89	0.38	1.98	1.9	1.65	0.86	3.26	1.01	1.47	0.39	3.31	3.88	3.54	1.97	2.87	1.37	-0.4	EY2018	Agriculture and resource industries
male	0.18	-0.64	-0.53	-0.95	-0.94	-0.62	-0.84	-0.87	-1.03	-0.51	-0.53	-0.93	-0.85	-0.74	-0.66	0.03	-0.88	-0.02	-0.82	-0.11	-0.56	-0.4	EY2017	Agriculture and resource industries
male	-1.15	-0.96	-0.91	-0.95	-0.94	-1.04	-0.84	-0.87	-1.03	-0.94	-0.53	-0.93	-0.85	-0.74	-0.66	-0.95	-0.88	-0.91	-0.82	-0.96	-0.56	-0.4	EY2019	Agriculture and resource industries
female	3.29	0.98	1.35	-0.48	0.47	1.06	-0.23	1.03	0.23	0.35	-0.53	0.21	-0.85	1.47	-0.66	1.35	-0.51	0.87	1.04	0.75	0.73	-0.4	EY2019	Agriculture and resource industries
male	0.63	2.27	1.35	-0.95	1.87	1.89	-0.84	0.55	2.32	2.51	-0.53	2.12	1.47	0.92	-0.14	1.02	3.52	2.65	1.97	0.75	-0.56	-0.4	EY2019	Agriculture and resource industries
male	0.63	0.01	0.6	-0.95	0.93	0.64	-0.84	-0.39	0.23	-0.08	-0.53	0.97	2.87	-0.74	-0.66	2	0.59	1.32	0.11	0.32	0.08	-0.4	EY2017	Agriculture and resource industries
male	-1.15	0.01	0.97	-0.48	-0.94	0.64	-0.84	-0.39	1.06	1.65	-0.53	-0.17	-0.39	-0.74	-0.66	0.03	-0.88	1.76	-0.36	-0.96	-0.56	-0.4	EY2019	Agriculture and resource industries
male	1.52	1.94	2.85	2.83	2.81	3.57	0.38	3.87	2.74	3.37	0.16	3.26	1.47	0.92	-0.66	1.67	4.25	3.98	2.9	1.6	4.6	1.6	EY2017	Agriculture and resource industries
male	0.63	2.27	1.35	-0.95	1.87	1.89	-0.84	0.55	2.32	2.51	-0.53	2.12	1.47	0.92	-0.14	1.02	3.52	2.65	1.97	0.75	-0.56	-0.4	EY2019	Agriculture and resource industries
female	0.18	0.01	0.22	-0.48	1.4	0.22	-0.84	0.55	0.65	0.79	-0.53	0.59	1.01	-0.74	-0.66	-0.29	0.59	0.43	0.57	-0.53	0.08	-0.4	EY2019	Agriculture and resource industries
male	-1.15	-0.96	-0.91	-0.95	-0.94	-1.04	-0.84	-0.87	-1.03	-0.94	-0.53	-0.93	-0.85	-0.74	-0.66	-0.95	-0.88	-0.91	-0.82	-0.96	-0.56	-0.4	EY2019	Agriculture and resource industries
male	1.96	0.65	0.6	1.88	-0.94	0.64	2.82	0.55	0.23	1.65	-0.53	0.97	-0.85	0.92	-0.14	1.35	0.95	1.76	1.04	2.02	0.08	0.27	EY2019	Agriculture and resource industries
female	0.63	1.62	1.35	-0.48	0.47	1.06	-0.23	0.08	-0.19	0.35	-0.53	0.21	1.47	-0.74	-0.66	1.35	1.69	-0.02	-0.82	-0.11	0.08	-0.4	EY2019	Agriculture and resource industries
female	0.18	0.33	0.6	-0.48	0.93	-0.62	0.38	-0.39	0.65	-0.51	0.16	-0.17	-0.85	-0.18	-0.66	-0.62	-0.88	-0.91	-0.36	0.32	-0.56	-0.4	EY2018	Agriculture and resource industries
male	1.96	0.01	-0.16	0.47	1.87	1.06	0.99	1.98	1.06	1.22	0.16	0.21	2.87	0.37	3.02	-0.95	-0.51	-0.91	2.9	1.17	0.73	-0.4	EY2019	Agriculture and resource industries
female	1.07	1.3	1.35	-0.48	0.93	2.31	0.99	1.5	0.65	1.22	-0.53	0.97	1.01	0.92	-0.14	1.02	1.69	1.76	0.57	1.17	0.08	-0.4	EY2019	Agriculture and resource industries
female	-0.26	-0.96	-1.28	0.47	-0.94	-0.62	0.38	-0.87	-0.61	-0.94	-0.53	-0.93	-0.85	-0.18	-0.66	-0.62	-0.88	-0.46	-0.82	-0.96	0.73	-0.4	EY2017	Agriculture and resource industries
female	0.63	1.62	1.35	-0.48	0.47	1.06	-0.23	0.08	-0.19	0.35	-0.53	0.21	1.47	-0.74	-0.66	1.35	1.69	-0.02	-0.82	-0.11	0.08	-0.4	EY2019	Agriculture and resource industries
female	0.18	2.27	2.47	1.88	0.93	1.89	2.82	1.03	1.48	-0.08	-0.53	0.97	-0.85	0.37	3.55	1.35	1.32	1.32	1.5	3.72	-0.56	-0.4	EY2018	Agriculture and resource industries
male	1.52	-0.64	-0.91	-0.95	1.4	0.22	-0.23	0.08	1.06	1.65	-0.53	0.97	1.47	-0.18	0.39	0.36	0.22	0.43	1.04	1.6	0.73	-0.4	EY2019	Agriculture and resource industries
male	-1.15	-1.28	-0.91	0	-0.94	-1.04	-0.84	-0.87	-0.61	-0.94	-0.53	-0.93	-0.39	-0.74	-0.66	-0.95	-0.88	-0.46	-0.82	-0.53	-0.56	-0.4	EY2018	Agriculture and resource industries
male	1.52	0.33	0.22	0.94	1.87	0.64	0.99	1.03	0.65	-0.08	2.94	0.97	1.01	1.47	1.44	0.69	1.32	0.87	1.04	0.75	2.02	2.27	EY2019	Agriculture and resource industries
female	0.63	1.3	0.97	-0.48	0.93	1.47	0.38	0.08	0.65	0.79	0.16	0.97	1.94	-0.18	-0.66	2.99	0.95	0.87	-0.36	-0.11	-0.56	-0.4	EY2017	Agriculture and resource industries
male	-1.15	-1.28	-1.28	-0.95	-0.94	-1.04	-0.23	-0.87	-1.03	-0.08	-0.53	-0.17	-0.85	-0.74	-0.66	-0.29	-0.88	-0.91	-0.82	-0.53	-0.56	-0.4	EY2017	Agriculture and resource industries
male	0.18	-0.31	0.22	-0.48	0.47	-0.2	-0.84	0.08	0.23	0.79	-0.53	-0.55	-0.85	-0.18	-0.14	-0.62	-0.51	0.43	0.11	-0.53	-0.56	-0.4	EY2019	Agriculture and resource industries
female	0.63	1.3	0.97	-0.48	0.93	1.47	0.38	0.08	0.65	0.79	0.16	0.97	1.94	-0.18	-0.66	2.99	0.95	0.87	-0.36	-0.11	-0.56	-0.4	EY2017	Agriculture and resource industries
male	-1.15	-0.96	-0.91	-0.95	-0.94	-1.04	-0.84	-0.87	-1.03	-0.94	-0.53	-0.93	-0.85	-0.74	-0.66	-0.95	-0.88	-0.91	-0.82	-0.96	-0.56	-0.4	EY2019	Agriculture and resource industries
male	0.18	0.01	0.22	0.94	0.93	0.64	0.99	1.03	0.65	0.35	2.25	0.97	1.01	1.47	1.44	1.02	0.95	0.87	1.04	1.17	2.02	2.27	EY2019	Agriculture and resource industries
male	-0.71	0.65	0.97	1.41	0	-0.2	-0.84	-0.39	-0.19	-0.08	-0.53	-0.55	-0.85	-0.74	-0.66	0.69	-0.15	0.43	-0.82	-0.53	-0.56	-0.4	EY2019	Agriculture and resource industries
female	1.07	1.3	1.35	-0.48	0.93	2.31	0.99	1.5	0.65	1.22	-0.53	0.97	1.01	0.92	-0.14	1.02	1.69	1.76	0.57	1.17	0.08	-0.4	EY2019	Agriculture and resource industries
female	1.52	1.62	2.47	0.94	1.4	1.89	0.38	1.98	1.9	1.65	0.86	3.26	1.01	1.47	0.39	3.31	3.88	3.54	1.97	2.87	1.37	-0.4	EY2018	Agriculture and resource industries
male	0.18	0.33	0.6	0.47	0.93	1.47	2.82	2.45	1.9	1.22	0.16	1.74	-0.39	0.92	1.44	1.02	1.32	1.32	1.97	1.17	2.02	0.27	EY2018	Agriculture and resource industries
male	1.52	0.98	0.97	3.77	2.34	0.64	0.99	2.92	1.06	0.35	-0.53	0.97	0.54	0.92	0.92	0.69	0.95	0.43	1.5	2.45	2.02	2.27	EY2019	Agriculture and resource industries
male	0.18	0.01	-0.91	0	0	1.47	-0.23	1.03	1.06	1.22	0.16	0.59	0.54	0.92	0.92	0.69	1.32	1.32	0.57	1.17	0.08	-0.4	EY2017	Agriculture and resource industries
male	-0.71	1.62	0.6	0	0.47	0.64	-0.23	1.5	0.23	-0.94	-0.53	0.21	0.08	-0.74	-0.66	1.02	0.22	0.87	0.11	1.17	1.37	-0.4	EY2019	Agriculture and resource industries
female	-0.71	0.65	-0.53	0.47	0	1.06	0.99	0.55	0.23	0.79	-0.53	-0.17	-0.39	-0.18	0.39	0.69	-0.88	-0.02	0.57	1.17	0.73	-0.4	EY2017	Agriculture and resource industries
female	3.29	0.98	1.35	-0.48	0.47	1.06	-0.23	1.03	0.23	0.35	-0.53	0.21	-0.85	1.47	-0.66	1.35	-0.51	0.87	1.04	0.75	0.73	-0.4	EY2019	Agriculture and resource industries
female	1.52	0.98	1.35	-0.95	0.47	-0.62	-0.23	1.03	2.32	-0.51	-0.53	0.59	-0.39	0.37	-0.66	0.69	1.32	0.87	0.11	1.6	-0.56	-0.4	EY2019	Agriculture and resource industries
male	0.18	0.01	0.22	0.47	0.93	0.22	0.99	-0.39	0.23	-0.08	0.16	0.21	0.08	-0.18	-0.14	0.36	-0.15	0.43	0.11	0.32	1.37	-0.4	EY2019	Agriculture and resource industries
female	1.96	1.94	0.97	-0.95	0.93	1.06	0.38	0.55	1.06	1.22	-0.53	0.59	1.47	0.37	2.49	2.33	0.95	0.43	0.11	-0.11	-0.56	-0.4	EY2019	Agriculture and resource industries
female	0.63	1.3	0.97	-0.48	0.93	1.47	0.38	0.08	0.65	0.79	0.16	0.97	1.94	-0.18	-0.66	2.99	0.95	0.87	-0.36	-0.11	-0.56	-0.4	EY2017	Agriculture and resource industries
female	-0.71	1.3	0.22	-0.48	-0.94	-0.62	-0.84	-0.87	-1.03	-0.51	-0.53	-0.93	-0.85	-0.74	-0.66	0.03	-0.88	-0.91	-0.82	-0.96	-0.56	-0.4	EY2019	Agriculture and resource industries
female	1.07	2.59	2.85	1.41	2.34	2.31	0.99	0.08	2.74	2.08	0.16	3.26	1.94	-0.74	1.97	1.35	3.88	2.2	1.97	2.87	2.02	1.6	EY2019	Agriculture and resource industries
male	0.18	0.01	-0.91	0	0	1.47	-0.23	1.03	1.06	1.22	0.16	0.59	0.54	0.92	0.92	0.69	1.32	1.32	0.57	1.17	0.08	-0.4	EY2017	Agriculture and resource industries
female	0.18	0.33	0.6	-0.48	0.93	-0.62	0.38	-0.39	0.65	-0.51	0.16	-0.17	-0.85	-0.18	-0.66	-0.62	-0.88	-0.91	-0.36	0.32	-0.56	-0.4	EY2018	Agriculture and resource industries
female	1.52	1.3	0.97	0	2.81	3.15	0.38	1.98	1.9	4.23	0.86	2.12	2.87	-0.74	0.92	1.35	3.15	2.2	3.36	1.6	3.95	2.27	EY2019	Agriculture and resource industries
female	0.18	0.98	1.35	1.41	1.87	2.31	0.38	1.5	1.9	0.35	0.16	1.35	0.08	0.37	-0.14	0.36	1.69	1.76	1.5	1.17	2.02	0.27	EY2019	Agriculture and resource industries
female	0.18	2.27	2.47	1.88	0.93	1.89	2.82	1.03	1.48	-0.08	-0.53	0.97	-0.85	0.37	3.55	1.35	1.32	1.32	1.5	3.72	-0.56	-0.4	EY2018	Agriculture and resource industries
female	0.18	0.98	1.35	1.41	1.87	2.31	0.38	1.5	1.9	0.35	0.16	1.35	0.08	0.37	-0.14	0.36	1.69	1.76	1.5	1.17	2.02	0.27	EY2019	Agriculture and resource industries
male	0.18	-0.31	-0.53	0.94	-0.47	1.47	0.99	0.55	0.23	0.79	0.86	0.21	-0.39	-0.18	0.92	0.36	0.22	-0.46	1.5	0.75	2.02	-0.4	EY2019	Agriculture and resource industries
female	0.18	1.3	1.72	0	0	1.47	-0.84	-0.87	-0.19	-0.08	-0.53	0.59	-0.39	-0.74	-0.66	-0.62	0.22	-0.02	0.57	0.32	0.08	-0.4	EY2017	Agriculture and resource industries
female	0.18	2.27	2.47	1.88	0.93	1.89	2.82	1.03	1.48	-0.08	-0.53	0.97	-0.85	0.37	3.55	1.35	1.32	1.32	1.5	3.72	-0.56	-0.4	EY2018	Agriculture and resource industries
female	1.52	1.62	2.1	0.94	2.34	1.47	-0.23	1.03	1.06	1.65	-0.53	1.35	2.87	-0.18	1.44	2.33	1.69	1.32	1.04	2.87	0.73	-0.4	EY2019	Agriculture and resource industries
male	-1.15	-1.28	-0.91	0	-0.94	-1.04	-0.84	-0.87	-0.61	-0.94	-0.53	-0.93	-0.39	-0.74	-0.66	-0.95	-0.88	-0.46	-0.82	-0.53	-0.56	-0.4	EY2018	Agriculture and resource industries
female	0.18	0.33	0.6	-0.48	0.93	-0.62	0.38	-0.39	0.65	-0.51	0.16	-0.17	-0.85	-0.18	-0.66	-0.62	-0.88	-0.91	-0.36	0.32	-0.56	-0.4	EY2018	Agriculture and resource industries
female	1.52	1.62	2.1	0.94	2.34	1.47	-0.23	1.03	1.06	1.65	-0.53	1.35	2.87	-0.18	1.44	2.33	1.69	1.32	1.04	2.87	0.73	-0.4	EY2019	Agriculture and resource industries
male	-1.15	-1.28	-1.28	-0.95	-0.94	-1.04	-0.84	-0.87	-1.03	-0.94	-0.53	-0.93	-0.85	-0.74	-0.66	-0.95	-0.88	-0.91	-0.82	-0.96	-0.56	-0.4	EY2019	Agriculture and resource industries
male	0.63	-0.31	0.22	0.94	0.93	0.64	1.6	1.03	0.65	0.35	2.25	0.59	1.01	1.47	1.44	0.36	0.95	0.87	1.04	0.75	2.02	0.27	EY2018	Agriculture and resource industries
male	1.52	-0.64	-0.91	-0.95	1.4	0.22	-0.23	0.08	1.06	1.65	-0.53	0.97	1.47	-0.18	0.39	0.36	0.22	0.43	1.04	1.6	0.73	-0.4	EY2019	Agriculture and resource industries
female	1.52	1.62	2.47	0.94	1.4	1.89	0.38	1.98	1.9	1.65	0.86	3.26	1.01	1.47	0.39	3.31	3.88	3.54	1.97	2.87	1.37	-0.4	EY2018	Agriculture and resource industries
female	0.63	1.3	0.97	-0.48	0.93	1.47	0.38	0.08	0.65	0.79	0.16	0.97	1.94	-0.18	-0.66	2.99	0.95	0.87	-0.36	-0.11	-0.56	-0.4	EY2017	Agriculture and resource industries
male	-1.15	0.01	0.97	-0.48	-0.94	0.64	-0.84	-0.39	1.06	1.65	-0.53	-0.17	-0.39	-0.74	-0.66	0.03	-0.88	1.76	-0.36	-0.96	-0.56	-0.4	EY2019	Agriculture and resource industries
male	-0.71	-1.28	-0.91	-0.48	-0.94	-1.04	-0.84	-0.87	0.23	-0.08	-0.53	-0.55	0.54	-0.74	-0.14	-0.29	-0.88	0.87	-0.82	-0.53	-0.56	-0.4	EY2019	Agriculture and resource industries
female	0.18	2.27	2.47	1.88	0.93	1.89	2.82	1.03	1.48	-0.08	-0.53	0.97	-0.85	0.37	3.55	1.35	1.32	1.32	1.5	3.72	-0.56	-0.4	EY2018	Agriculture and resource industries
female	0.18	0.65	0.97	0	0.93	1.06	0.38	1.03	1.06	1.22	-0.53	0.59	1.47	0.92	-0.66	2	0.59	0.43	0.57	1.17	0.08	-0.4	EY2019	Agriculture and resource industries
female	0.18	1.3	0.97	0	0.93	0.64	0.38	0.08	0.23	0.79	0.16	0.59	0.54	-0.18	-0.66	0.69	0.59	0.43	0.11	-0.53	-0.56	-0.4	EY2019	Agriculture and resource industries
female	1.96	2.59	1.72	0.94	1.87	1.89	0.38	1.98	2.32	1.22	-0.53	2.12	2.4	0.92	3.02	1.35	2.42	2.65	1.97	1.17	0.08	0.94	EY2017	Agriculture and resource industries
male	0.18	-0.31	0.22	-0.48	0.47	-0.2	-0.84	0.08	0.23	0.79	-0.53	-0.55	-0.85	-0.18	-0.14	-0.62	-0.51	0.43	0.11	-0.53	-0.56	-0.4	EY2019	Agriculture and resource industries
male	-0.71	1.62	0.6	0	0.47	0.64	-0.23	1.5	0.23	-0.94	-0.53	0.21	0.08	-0.74	-0.66	1.02	0.22	0.87	0.11	1.17	1.37	-0.4	EY2019	Agriculture and resource industries
male	1.07	1.3	2.85	-0.95	0.47	0.64	0.38	0.55	1.48	-0.51	0.16	0.97	0.08	0.37	-0.66	0.69	0.22	1.32	0.11	-0.96	0.73	-0.4	EY2019	Agriculture and resource industries
male	-0.26	0.33	-0.53	0	-0.47	-0.2	-0.23	0.55	-0.19	0.35	-0.53	-0.93	-0.39	0.37	-0.66	0.03	-0.15	0.87	-0.36	-0.11	-0.56	-0.4	EY2019	Agriculture and resource industries
female	0.18	1.3	1.72	0	0	1.47	-0.84	-0.87	-0.19	-0.08	-0.53	0.59	-0.39	-0.74	-0.66	-0.62	0.22	-0.02	0.57	0.32	0.08	-0.4	EY2017	Agriculture and resource industries
male	1.52	-0.64	0.97	1.41	0.47	1.06	0.38	1.98	0.23	0.79	0.16	0.59	0.08	0.92	-0.14	0.36	-0.15	-0.46	0.11	0.32	0.08	-0.4	EY2019	Agriculture and resource industries
female	3.29	0.98	1.35	-0.48	0.47	1.06	-0.23	1.03	0.23	0.35	-0.53	0.21	-0.85	1.47	-0.66	1.35	-0.51	0.87	1.04	0.75	0.73	-0.4	EY2019	Agriculture and resource industries
female	-1.15	0.98	0.22	0.47	-0.47	-0.2	-0.23	-0.39	-0.19	-0.94	-0.53	-0.93	-0.85	-0.74	-0.66	-0.62	-0.88	-0.46	-0.36	-0.96	-0.56	-0.4	EY2019	Agriculture and resource industries
male	1.52	-0.64	0.97	1.41	0.47	1.06	0.38	1.98	0.23	0.79	0.16	0.59	0.08	0.92	-0.14	0.36	-0.15	-0.46	0.11	0.32	0.08	-0.4	EY2019	Agriculture and resource industries
female	1.52	0.98	1.35	-0.95	0.47	-0.62	-0.23	1.03	2.32	-0.51	-0.53	0.59	-0.39	0.37	-0.66	0.69	1.32	0.87	0.11	1.6	-0.56	-0.4	EY2019	Agriculture and resource industries
female	0.18	1.3	-0.16	-0.95	0.93	0.64	0.99	0.08	0.23	0.35	-0.53	-0.55	0.08	-0.74	-0.66	1.67	-0.51	0.43	-0.36	-0.53	-0.56	-0.4	EY2018	Agriculture and resource industries
female	-1.15	0.98	0.22	0.47	-0.47	-0.2	-0.23	-0.39	-0.19	-0.94	-0.53	-0.93	-0.85	-0.74	-0.66	-0.62	-0.88	-0.46	-0.36	-0.96	-0.56	-0.4	EY2019	Agriculture and resource industries
male	0.18	0.01	0.22	0.47	0.93	0.22	0.99	-0.39	0.23	-0.08	0.16	0.21	0.08	-0.18	-0.14	0.36	-0.15	0.43	0.11	0.32	1.37	-0.4	EY2019	Agriculture and resource industries
male	-0.71	-0.96	0.22	0.47	2.34	0.22	0.99	0.55	1.06	0.35	-0.53	1.74	0.54	0.92	-0.14	1.67	-0.15	0.43	1.04	0.32	0.08	0.27	EY2018	Agriculture and resource industries
male	-0.26	-0.96	0.22	-0.95	0	-0.62	-0.84	-0.87	-0.61	-0.94	-0.53	-0.93	-0.39	-0.74	-0.66	2	-0.88	0.43	-0.82	1.17	-0.56	-0.4	EY2018	Agriculture and resource industries
male	-0.71	2.27	1.72	0.94	-0.47	0.64	0.38	0.08	1.9	0.35	1.55	0.21	1.94	0.92	-0.14	2.33	0.22	1.76	1.97	-0.11	1.37	-0.4	EY2017	Agriculture and resource industries
female	-1.15	0.98	0.22	0.47	-0.47	-0.2	-0.23	-0.39	-0.19	-0.94	-0.53	-0.93	-0.85	-0.74	-0.66	-0.62	-0.88	-0.46	-0.36	-0.96	-0.56	-0.4	EY2019	Agriculture and resource industries
female	0.18	1.3	1.72	0	0	1.47	-0.84	-0.87	-0.19	-0.08	-0.53	0.59	-0.39	-0.74	-0.66	-0.62	0.22	-0.02	0.57	0.32	0.08	-0.4	EY2017	Agriculture and resource industries
female	1.07	2.59	2.85	1.41	2.34	2.31	0.99	0.08	2.74	2.08	0.16	3.26	1.94	-0.74	1.97	1.35	3.88	2.2	1.97	2.87	2.02	1.6	EY2019	Agriculture and resource industries
male	0.18	-0.31	0.22	-0.48	0.47	-0.2	-0.84	0.08	0.23	0.79	-0.53	-0.55	-0.85	-0.18	-0.14	-0.62	-0.51	0.43	0.11	-0.53	-0.56	-0.4	EY2019	Agriculture and resource industries
female	0.18	1.3	0.97	0	0.93	0.64	0.38	0.08	0.23	0.79	0.16	0.59	0.54	-0.18	-0.66	0.69	0.59	0.43	0.11	-0.53	-0.56	-0.4	EY2019	Agriculture and resource industries
male	0.18	-0.64	-0.53	-0.95	-0.94	-0.62	-0.84	-0.87	-1.03	-0.51	-0.53	-0.93	-0.85	-0.74	-0.66	0.03	-0.88	-0.02	-0.82	-0.11	-0.56	-0.4	EY2017	Agriculture and resource industries
female	1.52	0.98	1.35	-0.95	0.47	-0.62	-0.23	1.03	2.32	-0.51	-0.53	0.59	-0.39	0.37	-0.66	0.69	1.32	0.87	0.11	1.6	-0.56	-0.4	EY2019	Agriculture and resource industries
female	1.52	1.62	2.1	0.94	2.34	1.47	-0.23	1.03	1.06	1.65	-0.53	1.35	2.87	-0.18	1.44	2.33	1.69	1.32	1.04	2.87	0.73	-0.4	EY2019	Agriculture and resource industries
female	0.18	1.3	-0.16	-0.95	0.93	0.64	0.99	0.08	0.23	0.35	-0.53	-0.55	0.08	-0.74	-0.66	1.67	-0.51	0.43	-0.36	-0.53	-0.56	-0.4	EY2018	Agriculture and resource industries
male	0.18	0.01	-0.91	0	0	1.47	-0.23	1.03	1.06	1.22	0.16	0.59	0.54	0.92	0.92	0.69	1.32	1.32	0.57	1.17	0.08	-0.4	EY2017	Agriculture and resource industries
female	-0.71	-0.64	-1.28	0.47	0.93	0.64	-0.84	-0.87	1.48	-0.94	-0.53	-0.93	-0.85	-0.74	-0.66	-0.29	-0.51	-0.91	-0.36	-0.96	-0.56	-0.4	EY2018	Agriculture and resource industries
female	0.18	0.33	0.6	-0.48	0.93	-0.62	0.38	-0.39	0.65	-0.51	0.16	-0.17	-0.85	-0.18	-0.66	-0.62	-0.88	-0.91	-0.36	0.32	-0.56	-0.4	EY2018	Agriculture and resource industries
male	0.18	-0.31	-0.53	0.94	-0.47	1.47	0.99	0.55	0.23	0.79	0.86	0.21	-0.39	-0.18	0.92	0.36	0.22	-0.46	1.5	0.75	2.02	-0.4	EY2019	Agriculture and resource industries
male	-0.26	0.33	-0.53	0	-0.47	-0.2	-0.23	0.55	-0.19	0.35	-0.53	-0.93	-0.39	0.37	-0.66	0.03	-0.15	0.87	-0.36	-0.11	-0.56	-0.4	EY2019	Agriculture and resource industries
male	1.96	0.01	-0.16	0.47	1.87	1.06	0.99	1.98	1.06	1.22	0.16	0.21	2.87	0.37	3.02	-0.95	-0.51	-0.91	2.9	1.17	0.73	-0.4	EY2019	Agriculture and resource industries
female	1.96	2.59	1.72	0.94	1.87	1.89	0.38	1.98	2.32	1.22	-0.53	2.12	2.4	0.92	3.02	1.35	2.42	2.65	1.97	1.17	0.08	0.94	EY2017	Agriculture and resource industries
female	1.07	2.59	2.85	1.41	2.34	2.31	0.99	0.08	2.74	2.08	0.16	3.26	1.94	-0.74	1.97	1.35	3.88	2.2	1.97	2.87	2.02	1.6	EY2019	Agriculture and resource industries
female	0.18	0.33	0.6	-0.48	0.93	-0.62	0.38	-0.39	0.65	-0.51	0.16	-0.17	-0.85	-0.18	-0.66	-0.62	-0.88	-0.91	-0.36	0.32	-0.56	-0.4	EY2018	Agriculture and resource industries
female	0.63	1.62	1.35	-0.48	0.47	1.06	-0.23	0.08	-0.19	0.35	-0.53	0.21	1.47	-0.74	-0.66	1.35	1.69	-0.02	-0.82	-0.11	0.08	-0.4	EY2019	Agriculture and resource industries
male	-1.15	0.01	0.97	-0.48	-0.94	0.64	-0.84	-0.39	1.06	1.65	-0.53	-0.17	-0.39	-0.74	-0.66	0.03	-0.88	1.76	-0.36	-0.96	-0.56	-0.4	EY2019	Agriculture and resource industries
male	1.07	1.3	1.35	0.47	2.81	2.73	0.38	3.4	3.16	1.65	-0.53	2.5	2.87	0.92	-0.66	1.35	2.42	3.54	3.36	1.6	2.02	-0.4	EY2019	Agriculture and resource industries
male	-1.15	1.62	0.6	0	0.47	-0.62	-0.84	-0.87	-0.61	-0.08	-0.53	-0.17	1.47	-0.74	-0.66	2	-0.15	0.87	-0.36	2.45	0.73	-0.4	EY2019	Agriculture and resource industries
male	-1.15	-0.96	-0.91	-0.95	-0.94	-1.04	-0.84	-0.87	-1.03	-0.94	-0.53	-0.93	-0.85	-0.74	-0.66	-0.95	-0.88	-0.91	-0.82	-0.96	-0.56	-0.4	EY2019	Agriculture and resource industries
female	3.29	0.98	1.35	-0.48	0.47	1.06	-0.23	1.03	0.23	0.35	-0.53	0.21	-0.85	1.47	-0.66	1.35	-0.51	0.87	1.04	0.75	0.73	-0.4	EY2019	Agriculture and resource industries
male	0.63	0.01	0.6	-0.95	0.93	0.64	-0.84	-0.39	0.23	-0.08	-0.53	0.97	2.87	-0.74	-0.66	2	0.59	1.32	0.11	0.32	0.08	-0.4	EY2017	Agriculture and resource industries
male	-0.71	0.33	-1.28	-0.95	-0.94	-0.2	-0.84	-0.87	-1.03	-0.94	-0.53	-0.17	0.54	-0.74	0.39	-0.62	-0.88	-0.91	-0.82	-0.11	-0.56	-0.4	EY2017	Agriculture and resource industries
female	0.18	1.3	1.72	0	0	1.47	-0.84	-0.87	-0.19	-0.08	-0.53	0.59	-0.39	-0.74	-0.66	-0.62	0.22	-0.02	0.57	0.32	0.08	-0.4	EY2017	Agriculture and resource industries
male	1.52	0.33	0.6	1.41	0.93	1.47	-0.84	1.98	2.32	-0.08	-0.53	0.21	1.47	0.92	-0.14	0.36	0.95	1.32	1.97	0.32	0.73	-0.4	EY2018	Agriculture and resource industries
male	-1.15	-0.96	-0.91	-0.95	-0.94	-1.04	-0.84	-0.87	-1.03	-0.94	-0.53	-0.93	-0.85	-0.74	-0.66	-0.95	-0.88	-0.91	-0.82	-0.96	-0.56	-0.4	EY2019	Agriculture and resource industries
male	-0.71	-1.28	-0.91	-0.48	-0.94	-1.04	-0.84	-0.87	0.23	-0.08	-0.53	-0.55	0.54	-0.74	-0.14	-0.29	-0.88	0.87	-0.82	-0.53	-0.56	-0.4	EY2019	Agriculture and resource industries
male	-0.26	0.33	-0.53	0	-0.47	-0.2	-0.23	0.55	-0.19	0.35	-0.53	-0.93	-0.39	0.37	-0.66	0.03	-0.15	0.87	-0.36	-0.11	-0.56	-0.4	EY2019	Agriculture and resource industries
male	0.63	2.27	1.35	-0.95	1.87	1.89	-0.84	0.55	2.32	2.51	-0.53	2.12	1.47	0.92	-0.14	1.02	3.52	2.65	1.97	0.75	-0.56	-0.4	EY2019	Agriculture and resource industries
male	-0.71	-1.28	-0.53	-0.95	0	-0.2	-0.23	-0.39	1.06	-0.94	-0.53	0.21	-0.39	-0.18	-0.66	0.36	0.22	-0.02	-0.36	0.32	-0.56	-0.4	EY2019	Agriculture and resource industries
female	-0.71	1.3	0.22	-0.48	-0.94	-0.62	-0.84	-0.87	-1.03	-0.51	-0.53	-0.93	-0.85	-0.74	-0.66	0.03	-0.88	-0.91	-0.82	-0.96	-0.56	-0.4	EY2019	Agriculture and resource industries
male	-0.71	0.65	0.97	1.41	0	-0.2	-0.84	-0.39	-0.19	-0.08	-0.53	-0.55	-0.85	-0.74	-0.66	0.69	-0.15	0.43	-0.82	-0.53	-0.56	-0.4	EY2019	Agriculture and resource industries
male	1.96	0.01	-0.16	0.47	1.87	1.06	0.99	1.98	1.06	1.22	0.16	0.21	2.87	0.37	3.02	-0.95	-0.51	-0.91	2.9	1.17	0.73	-0.4	EY2019	Agriculture and resource industries
female	-0.26	0.01	0.22	-0.95	-0.47	0.22	0.99	1.03	0.65	0.35	-0.53	0.21	1.01	0.92	1.44	0.69	0.95	0.87	0.57	1.17	0.73	-0.4	EY2019	Agriculture and resource industries
male	0.18	0.01	0.22	0.47	0.93	0.22	0.99	-0.39	0.23	-0.08	0.16	0.21	0.08	-0.18	-0.14	0.36	-0.15	0.43	0.11	0.32	1.37	-0.4	EY2019	Agriculture and resource industries
female	0.18	1.3	1.72	0	0	1.47	-0.84	-0.87	-0.19	-0.08	-0.53	0.59	-0.39	-0.74	-0.66	-0.62	0.22	-0.02	0.57	0.32	0.08	-0.4	EY2017	Agriculture and resource industries
male	-0.71	0.01	0.97	0.47	-0.94	0.22	-0.84	-0.39	-1.03	-0.51	-0.53	-0.55	-0.85	-0.74	-0.66	-0.29	-0.88	-0.46	-0.82	-0.11	-0.56	1.6	EY2017	Agriculture and resource industries
female	0.18	1.3	1.72	0	0	1.47	-0.84	-0.87	-0.19	-0.08	-0.53	0.59	-0.39	-0.74	-0.66	-0.62	0.22	-0.02	0.57	0.32	0.08	-0.4	EY2017	Agriculture and resource industries
male	0.18	0.01	-0.91	0	0	1.47	-0.23	1.03	1.06	1.22	0.16	0.59	0.54	0.92	0.92	0.69	1.32	1.32	0.57	1.17	0.08	-0.4	EY2017	Agriculture and resource industries
female	0.63	1.62	1.35	-0.48	0.47	1.06	-0.23	0.08	-0.19	0.35	-0.53	0.21	1.47	-0.74	-0.66	1.35	1.69	-0.02	-0.82	-0.11	0.08	-0.4	EY2019	Agriculture and resource industries
female	-0.26	-0.96	-1.28	0.47	-0.94	-0.62	0.38	-0.87	-0.61	-0.94	-0.53	-0.93	-0.85	-0.18	-0.66	-0.62	-0.88	-0.46	-0.82	-0.96	0.73	-0.4	EY2017	Agriculture and resource industries
male	0.63	-0.31	0.22	0.94	0.93	0.64	1.6	1.03	0.65	0.35	2.25	0.59	1.01	1.47	1.44	0.36	0.95	0.87	1.04	0.75	2.02	0.27	EY2018	Agriculture and resource industries
male	1.52	0.33	0.22	0.94	1.87	0.64	0.99	1.03	0.65	-0.08	2.94	0.97	1.01	1.47	1.44	0.69	1.32	0.87	1.04	0.75	2.02	2.27	EY2019	Agriculture and resource industries
male	1.52	1.94	2.85	2.83	2.81	3.57	0.38	3.87	2.74	3.37	0.16	3.26	1.47	0.92	-0.66	1.67	4.25	3.98	2.9	1.6	4.6	1.6	EY2017	Agriculture and resource industries
male	1.52	1.94	2.85	2.83	2.81	3.57	0.38	3.87	2.74	3.37	0.16	3.26	1.47	0.92	-0.66	1.67	4.25	3.98	2.9	1.6	4.6	1.6	EY2017	Agriculture and resource industries
female	1.07	1.3	1.35	-0.48	0.93	2.31	0.99	1.5	0.65	1.22	-0.53	0.97	1.01	0.92	-0.14	1.02	1.69	1.76	0.57	1.17	0.08	-0.4	EY2019	Agriculture and resource industries
female	1.52	1.62	2.47	0.94	1.4	1.89	0.38	1.98	1.9	1.65	0.86	3.26	1.01	1.47	0.39	3.31	3.88	3.54	1.97	2.87	1.37	-0.4	EY2018	Agriculture and resource industries
male	1.96	0.01	-0.16	0.47	1.87	1.06	0.99	1.98	1.06	1.22	0.16	0.21	2.87	0.37	3.02	-0.95	-0.51	-0.91	2.9	1.17	0.73	-0.4	EY2019	Agriculture and resource industries
male	-0.71	0.33	-1.28	-0.95	-0.94	-0.2	-0.84	-0.87	-1.03	-0.94	-0.53	-0.17	0.54	-0.74	0.39	-0.62	-0.88	-0.91	-0.82	-0.11	-0.56	-0.4	EY2017	Agriculture and resource industries
female	-0.71	0.65	-0.53	0.47	0	1.06	0.99	0.55	0.23	0.79	-0.53	-0.17	-0.39	-0.18	0.39	0.69	-0.88	-0.02	0.57	1.17	0.73	-0.4	EY2017	Agriculture and resource industries
male	2.4	1.3	1.72	0.47	1.4	1.47	1.6	1.03	1.9	1.65	2.25	2.88	1.47	1.47	1.44	2.66	2.05	1.32	1.97	2.02	2.02	3.6	EY2019	Agriculture and resource industries
male	1.52	0.33	0.22	0.94	1.87	0.64	0.99	1.03	0.65	-0.08	2.94	0.97	1.01	1.47	1.44	0.69	1.32	0.87	1.04	0.75	2.02	2.27	EY2019	Agriculture and resource industries
male	0.18	-0.64	-0.53	-0.95	-0.94	-0.62	-0.84	-0.87	-1.03	-0.51	-0.53	-0.93	-0.85	-0.74	-0.66	0.03	-0.88	-0.02	-0.82	-0.11	-0.56	-0.4	EY2017	Agriculture and resource industries
female	-0.26	0.01	0.22	-0.95	-0.47	0.22	0.99	1.03	0.65	0.35	-0.53	0.21	1.01	0.92	1.44	0.69	0.95	0.87	0.57	1.17	0.73	-0.4	EY2019	Agriculture and resource industries
male	1.52	1.94	2.85	2.83	2.81	3.57	0.38	3.87	2.74	3.37	0.16	3.26	1.47	0.92	-0.66	1.67	4.25	3.98	2.9	1.6	4.6	1.6	EY2017	Agriculture and resource industries
female	-0.26	-0.96	-1.28	0.47	-0.94	-0.62	0.38	-0.87	-0.61	-0.94	-0.53	-0.93	-0.85	-0.18	-0.66	-0.62	-0.88	-0.46	-0.82	-0.96	0.73	-0.4	EY2017	Agriculture and resource industries
male	0.63	-0.31	0.22	0.94	0.93	0.64	1.6	1.03	0.65	0.35	2.25	0.59	1.01	1.47	1.44	0.36	0.95	0.87	1.04	0.75	2.02	0.27	EY2018	Agriculture and resource industries
female	-1.15	0.98	0.22	0.47	-0.47	-0.2	-0.23	-0.39	-0.19	-0.94	-0.53	-0.93	-0.85	-0.74	-0.66	-0.62	-0.88	-0.46	-0.36	-0.96	-0.56	-0.4	EY2019	Agriculture and resource industries
male	-0.71	-0.96	0.22	0.47	2.34	0.22	0.99	0.55	1.06	0.35	-0.53	1.74	0.54	0.92	-0.14	1.67	-0.15	0.43	1.04	0.32	0.08	0.27	EY2018	Agriculture and resource industries
female	0.63	1.3	0.97	-0.48	0.93	1.47	0.38	0.08	0.65	0.79	0.16	0.97	1.94	-0.18	-0.66	2.99	0.95	0.87	-0.36	-0.11	-0.56	-0.4	EY2017	Agriculture and resource industries
male	-0.26	-0.96	0.22	-0.95	0	-0.62	-0.84	-0.87	-0.61	-0.94	-0.53	-0.93	-0.39	-0.74	-0.66	2	-0.88	0.43	-0.82	1.17	-0.56	-0.4	EY2018	Agriculture and resource industries
male	-0.71	1.62	0.6	0	0.47	0.64	-0.23	1.5	0.23	-0.94	-0.53	0.21	0.08	-0.74	-0.66	1.02	0.22	0.87	0.11	1.17	1.37	-0.4	EY2019	Agriculture and resource industries
female	1.52	1.62	2.47	0.94	1.4	1.89	0.38	1.98	1.9	1.65	0.86	3.26	1.01	1.47	0.39	3.31	3.88	3.54	1.97	2.87	1.37	-0.4	EY2018	Agriculture and resource industries
female	1.07	0.65	0.22	-0.95	0	0.22	0.38	0.55	-0.61	-0.08	-0.53	0.21	-0.39	-0.18	-0.66	0.03	-0.88	-0.02	0.11	-0.11	-0.56	-0.4	EY2017	Agriculture and resource industries
male	0.18	0.01	0.22	0.94	0.93	0.64	0.99	1.03	0.65	0.35	2.25	0.97	1.01	1.47	1.44	1.02	0.95	0.87	1.04	1.17	2.02	2.27	EY2019	Agriculture and resource industries
male	0.18	-0.64	-0.53	-0.95	-0.94	-0.62	-0.84	-0.87	-1.03	-0.51	-0.53	-0.93	-0.85	-0.74	-0.66	0.03	-0.88	-0.02	-0.82	-0.11	-0.56	-0.4	EY2017	Agriculture and resource industries
male	-1.15	-1.28	-1.28	-0.95	-0.94	-1.04	-0.84	-0.87	-1.03	-0.94	-0.53	-0.93	-0.85	-0.74	-0.66	-0.95	-0.88	-0.91	-0.82	-0.96	-0.56	-0.4	EY2019	Agriculture and resource industries
male	0.63	-0.31	0.22	0.94	0.93	0.64	1.6	1.03	0.65	0.35	2.25	0.59	1.01	1.47	1.44	0.36	0.95	0.87	1.04	0.75	2.02	0.27	EY2018	Agriculture and resource industries
male	0.18	0.01	-0.91	0	0	1.47	-0.23	1.03	1.06	1.22	0.16	0.59	0.54	0.92	0.92	0.69	1.32	1.32	0.57	1.17	0.08	-0.4	EY2017	Agriculture and resource industries
female	0.18	0.98	1.35	1.41	1.87	2.31	0.38	1.5	1.9	0.35	0.16	1.35	0.08	0.37	-0.14	0.36	1.69	1.76	1.5	1.17	2.02	0.27	EY2019	Agriculture and resource industries
female	1.52	1.62	2.47	0.94	1.4	1.89	0.38	1.98	1.9	1.65	0.86	3.26	1.01	1.47	0.39	3.31	3.88	3.54	1.97	2.87	1.37	-0.4	EY2018	Agriculture and resource industries
male	0.18	0.01	-0.91	0	0	1.47	-0.23	1.03	1.06	1.22	0.16	0.59	0.54	0.92	0.92	0.69	1.32	1.32	0.57	1.17	0.08	-0.4	EY2017	Agriculture and resource industries
female	0.18	0.65	0.97	0	0.93	1.06	0.38	1.03	1.06	1.22	-0.53	0.59	1.47	0.92	-0.66	2	0.59	0.43	0.57	1.17	0.08	-0.4	EY2019	Agriculture and resource industries
female	0.18	2.27	2.47	1.88	0.93	1.89	2.82	1.03	1.48	-0.08	-0.53	0.97	-0.85	0.37	3.55	1.35	1.32	1.32	1.5	3.72	-0.56	-0.4	EY2018	Agriculture and resource industries
male	0.18	0.01	0.22	0.47	0.93	0.22	0.99	-0.39	0.23	-0.08	0.16	0.21	0.08	-0.18	-0.14	0.36	-0.15	0.43	0.11	0.32	1.37	-0.4	EY2019	Agriculture and resource industries
female	-0.71	0.65	-0.53	0.47	0	1.06	0.99	0.55	0.23	0.79	-0.53	-0.17	-0.39	-0.18	0.39	0.69	-0.88	-0.02	0.57	1.17	0.73	-0.4	EY2017	Agriculture and resource industries
female	0.18	1.3	1.72	0	0	1.47	-0.84	-0.87	-0.19	-0.08	-0.53	0.59	-0.39	-0.74	-0.66	-0.62	0.22	-0.02	0.57	0.32	0.08	-0.4	EY2017	Agriculture and resource industries
male	1.52	-0.64	-0.91	-0.95	1.4	0.22	-0.23	0.08	1.06	1.65	-0.53	0.97	1.47	-0.18	0.39	0.36	0.22	0.43	1.04	1.6	0.73	-0.4	EY2019	Agriculture and resource industries
female	1.07	2.59	2.85	1.41	2.34	2.31	0.99	0.08	2.74	2.08	0.16	3.26	1.94	-0.74	1.97	1.35	3.88	2.2	1.97	2.87	2.02	1.6	EY2019	Agriculture and resource industries
female	0.18	0.33	0.6	-0.48	0.93	-0.62	0.38	-0.39	0.65	-0.51	0.16	-0.17	-0.85	-0.18	-0.66	-0.62	-0.88	-0.91	-0.36	0.32	-0.56	-0.4	EY2018	Agriculture and resource industries
female	0.18	0.01	0.22	-0.48	1.4	0.22	-0.84	0.55	0.65	0.79	-0.53	0.59	1.01	-0.74	-0.66	-0.29	0.59	0.43	0.57	-0.53	0.08	-0.4	EY2019	Agriculture and resource industries
female	0.18	1.3	0.97	0	0.93	0.64	0.38	0.08	0.23	0.79	0.16	0.59	0.54	-0.18	-0.66	0.69	0.59	0.43	0.11	-0.53	-0.56	-0.4	EY2019	Agriculture and resource industries
male	-0.26	0.33	-0.53	0	-0.47	-0.2	-0.23	0.55	-0.19	0.35	-0.53	-0.93	-0.39	0.37	-0.66	0.03	-0.15	0.87	-0.36	-0.11	-0.56	-0.4	EY2019	Agriculture and resource industries
female	0.18	2.27	2.47	1.88	0.93	1.89	2.82	1.03	1.48	-0.08	-0.53	0.97	-0.85	0.37	3.55	1.35	1.32	1.32	1.5	3.72	-0.56	-0.4	EY2018	Agriculture and resource industries
male	-0.71	0.33	0.97	0	-0.47	-1.04	0.38	-0.87	-0.19	-0.51	-0.53	-0.17	-0.39	-0.74	-0.14	1.02	-0.51	1.76	-0.36	-0.53	-0.56	-0.4	EY2017	Finance and public services
female	1.96	0.65	2.1	0.47	0.93	1.06	-0.23	1.98	0.65	1.22	0.16	2.12	0.54	-0.74	0.39	0.69	2.42	0.43	2.43	-0.53	-0.56	-0.4	EY2017	Finance and public services
female	1.52	1.94	2.47	0	-0.47	1.89	-0.84	-0.39	0.23	0.35	0.16	0.97	1.47	-0.74	-0.66	-0.62	0.95	0.87	1.04	0.75	0.08	-0.4	EY2019	Finance and public services
male	0.18	-0.64	0.97	0.94	0.47	0.22	-0.23	1.03	0.65	0.79	-0.53	0.97	0.08	0.37	-0.66	1.02	-0.15	0.87	-0.36	0.75	0.08	-0.4	EY2017	Finance and public services
female	-0.71	0.65	0.97	-0.95	0	0.64	-0.84	-0.87	-0.19	-0.08	-0.53	0.21	1.01	-0.74	-0.66	-0.29	0.22	-0.02	1.04	1.17	-0.56	-0.4	EY2017	Finance and public services
male	-0.71	0.01	1.35	0	0	0.64	1.6	0.55	0.65	0.35	-0.53	1.35	1.01	0.37	0.92	2.33	0.95	0.43	2.43	1.17	2.02	0.94	EY2017	Finance and public services
female	0.18	-0.31	0.22	-0.48	-0.94	-1.04	-0.23	-0.87	-0.19	-0.51	-0.53	-0.55	-0.85	-0.74	0.39	0.03	-0.88	-0.91	-0.82	-0.11	-0.56	-0.4	EY2017	Finance and public services
female	2.85	0.65	1.35	-0.95	-0.94	0.22	0.38	1.5	0.23	0.79	-0.53	2.12	1.94	-0.18	1.44	1.67	0.95	1.76	1.97	1.17	-0.56	-0.4	EY2017	Finance and public services
female	0.18	0.33	0.6	0.47	0.47	0.64	0.99	1.03	0.23	-0.08	1.55	0.59	0.54	1.47	-0.14	0.36	0.95	0.87	0.57	0.32	0.73	0.94	EY2019	Finance and public services
female	-0.26	1.3	1.35	0	-0.47	0.22	-0.84	-0.39	-1.03	0.35	-0.53	-0.17	1.01	-0.74	-0.66	-0.62	0.22	-0.02	0.57	-0.53	-0.56	-0.4	EY2017	Finance and public services
female	-0.26	1.3	0.22	-0.48	0	-1.04	-0.23	0.08	0.23	0.35	-0.53	0.21	-0.39	-0.74	-0.14	0.03	-0.15	-0.02	0.11	-0.53	-0.56	-0.4	EY2018	Finance and public services
male	-0.71	0.33	0.97	0	-0.47	-1.04	0.38	-0.87	-0.19	-0.51	-0.53	-0.17	-0.39	-0.74	-0.14	1.02	-0.51	1.76	-0.36	-0.53	-0.56	-0.4	EY2017	Finance and public services
female	-0.71	0.65	0.97	-0.95	0	0.64	-0.84	-0.87	-0.19	-0.08	-0.53	0.21	1.01	-0.74	-0.66	-0.29	0.22	-0.02	1.04	1.17	-0.56	-0.4	EY2017	Finance and public services
female	0.18	0.33	-0.91	-0.95	0.47	-1.04	-0.84	-0.39	-0.19	-0.94	-0.53	-0.17	-0.39	-0.18	-0.66	-0.95	-0.88	-0.02	-0.82	0.75	-0.56	-0.4	EY2017	Finance and public services
male	-0.26	0.65	0.97	0.94	0	0.22	0.38	1.5	1.9	-0.08	-0.53	0.97	1.01	0.92	-0.66	2.33	1.32	1.76	0.11	-0.53	-0.56	-0.4	EY2019	Finance and public services
male	-0.71	0.98	-0.16	-0.48	0	-1.04	-0.23	-0.39	-0.61	-0.08	0.16	-0.55	-0.85	-0.18	-0.66	-0.29	-0.88	-0.91	-0.82	-0.96	-0.56	-0.4	EY2018	Finance and public services
female	1.07	0.65	0.6	0.94	0.47	1.06	1.6	1.5	1.06	1.65	2.25	1.35	1.94	1.47	1.44	0.69	1.32	0.87	1.5	1.17	-0.56	-0.4	EY2017	Finance and public services
female	1.52	1.94	1.72	-0.95	0.47	0.22	-0.84	1.5	0.23	1.65	-0.53	2.12	1.47	0.37	-0.66	0.69	2.79	-0.91	-0.36	0.32	-0.56	-0.4	EY2017	Finance and public services
female	1.07	0.65	1.72	0.47	1.4	1.89	0.38	1.5	1.06	0.35	-0.53	1.35	1.01	-0.74	2.49	-0.62	1.32	1.32	1.5	2.02	0.08	-0.4	EY2019	Finance and public services
female	0.63	1.3	0.97	1.41	0.47	1.06	0.38	-0.39	1.9	1.22	-0.53	-0.55	-0.39	0.92	1.44	2.33	0.22	0.87	0.57	-0.96	-0.56	-0.4	EY2018	Finance and public services
female	0.63	0.01	0.22	-0.95	0.93	0.22	-0.84	1.03	0.23	0.35	0.16	0.21	-0.39	-0.18	-0.66	-0.29	0.95	-0.02	-0.36	-0.11	0.08	-0.4	EY2019	Finance and public services
female	1.96	0.65	1.35	-0.95	0	-0.62	-0.23	-0.87	1.06	1.22	-0.53	0.21	1.01	-0.18	0.39	0.69	0.59	1.32	1.5	0.32	-0.56	-0.4	EY2019	Finance and public services
female	0.18	0.01	0.22	0.94	-0.94	0.22	0.99	-0.39	1.06	-0.51	-0.53	-0.55	0.54	2.58	-0.66	0.36	-0.15	0.43	-0.82	-0.11	-0.56	0.94	EY2018	Finance and public services
female	1.52	0.98	1.72	-0.95	1.87	0.64	0.99	-0.87	1.06	2.08	-0.53	0.59	2.87	-0.74	-0.66	2.99	-0.15	2.65	0.57	-0.96	-0.56	-0.4	EY2018	Finance and public services
female	1.52	0.98	1.72	-0.95	1.87	0.64	0.99	-0.87	1.06	2.08	-0.53	0.59	2.87	-0.74	-0.66	2.99	-0.15	2.65	0.57	-0.96	-0.56	-0.4	EY2018	Finance and public services
female	-0.26	0.98	0.97	0.47	-0.94	0.22	-0.84	-0.39	-0.19	-0.51	-0.53	0.21	-0.85	-0.74	-0.66	0.03	-0.51	0.87	0.57	0.75	0.08	-0.4	EY2018	Finance and public services
male	-1.15	0.33	-0.91	-0.95	-0.94	-1.04	-0.84	-0.87	-1.03	-0.94	-0.53	-0.93	-0.85	-0.74	-0.66	-0.95	-0.88	-0.91	-0.82	-0.96	-0.56	-0.4	EY2019	Finance and public services
female	0.63	2.59	2.85	-0.95	1.4	1.06	0.99	0.08	1.9	2.08	-0.53	2.5	0.08	1.47	1.97	3.64	3.52	1.76	2.43	2.45	-0.56	-0.4	EY2019	Finance and public services
male	-0.71	0.01	1.35	0	0	0.64	1.6	0.55	0.65	0.35	-0.53	1.35	1.01	0.37	0.92	2.33	0.95	0.43	2.43	1.17	2.02	0.94	EY2017	Finance and public services
female	1.96	2.27	2.47	3.3	2.81	2.31	2.21	2.92	2.32	2.08	0.86	2.12	2.4	2.58	3.02	1.35	2.05	1.76	2.43	2.02	1.37	2.27	EY2019	Finance and public services
female	1.52	0.33	0.97	2.35	4.22	2.31	1.6	2.45	2.32	0.79	1.55	2.88	0.08	1.47	3.55	2.33	1.69	1.32	2.43	1.6	2.02	2.94	EY2017	Finance and public services
male	2.4	0.65	2.47	-0.48	0.47	1.47	-0.23	0.55	0.65	0.79	1.55	0.21	0.08	0.37	-0.14	2	-0.15	0.43	0.57	-0.11	0.08	-0.4	EY2017	Finance and public services
female	1.07	-0.64	0.97	-0.48	0	1.06	0.99	0.55	1.06	1.65	0.16	0.97	1.01	0.92	-0.66	2.33	0.95	1.32	0.57	1.17	1.37	-0.4	EY2017	Finance and public services
male	-0.26	0.98	0.22	0.47	0.93	1.06	-0.23	0.55	2.32	1.22	0.16	1.74	0.54	3.13	1.97	1.67	1.69	2.2	1.04	1.17	-0.56	-0.4	EY2019	Finance and public services
female	1.07	0.98	-1.28	-0.48	-0.47	0.64	-0.84	0.55	1.06	-0.51	-0.53	0.21	-0.85	0.92	-0.14	1.02	-0.15	0.43	0.11	-0.53	0.08	-0.4	EY2018	Finance and public services
female	0.63	0.01	0.22	-0.95	0.93	0.22	-0.84	1.03	0.23	0.35	0.16	0.21	-0.39	-0.18	-0.66	-0.29	0.95	-0.02	-0.36	-0.11	0.08	-0.4	EY2019	Finance and public services
female	1.07	0.98	-1.28	-0.48	-0.47	0.64	-0.84	0.55	1.06	-0.51	-0.53	0.21	-0.85	0.92	-0.14	1.02	-0.15	0.43	0.11	-0.53	0.08	-0.4	EY2018	Finance and public services
female	0.18	0.65	0.22	0.94	0.93	0.22	1.6	1.03	0.65	0.35	0.16	0.21	0.54	1.47	-0.14	1.02	0.95	0.87	1.04	-0.53	0.08	-0.4	EY2017	Finance and public services
female	-0.71	1.3	0.22	-0.95	0.47	1.06	-0.23	0.08	1.06	0.35	-0.53	1.74	1.47	0.92	-0.66	0.03	1.69	2.2	1.04	0.32	-0.56	-0.4	EY2017	Finance and public services
female	0.18	0.33	0.6	0.47	0.47	0.64	0.99	1.03	0.23	-0.08	1.55	0.59	0.54	1.47	-0.14	0.36	0.95	0.87	0.57	0.32	0.73	0.94	EY2019	Finance and public services
female	-0.26	-0.96	-0.53	-0.95	-0.94	-0.2	0.38	-0.87	-0.61	-0.51	-0.53	-0.93	-0.85	-0.74	0.39	-0.95	-0.88	-0.91	-0.36	0.75	-0.56	-0.4	EY2017	Finance and public services
female	-0.71	1.3	1.35	0	0	1.47	-0.84	1.03	1.06	0.35	-0.53	-0.17	0.54	-0.18	-0.66	1.35	1.69	-0.02	0.57	0.75	-0.56	-0.4	EY2019	Finance and public services
male	0.18	0.98	-0.16	-0.95	0.93	0.22	-0.23	1.5	0.65	0.79	-0.53	0.97	0.54	0.37	1.97	0.69	0.59	0.87	0.57	0.75	0.08	-0.4	EY2019	Finance and public services
female	0.63	1.3	0.22	0	0.93	0.64	-0.23	-0.87	-0.19	0.79	-0.53	-0.55	-0.39	-0.74	-0.66	0.03	-0.15	-0.02	-0.36	-0.11	-0.56	-0.4	EY2017	Finance and public services
female	0.63	1.3	0.97	1.41	0.47	1.06	0.38	-0.39	1.9	1.22	-0.53	-0.55	-0.39	0.92	1.44	2.33	0.22	0.87	0.57	-0.96	-0.56	-0.4	EY2018	Finance and public services
female	1.52	0.98	1.72	-0.95	1.87	0.64	0.99	-0.87	1.06	2.08	-0.53	0.59	2.87	-0.74	-0.66	2.99	-0.15	2.65	0.57	-0.96	-0.56	-0.4	EY2018	Finance and public services
female	0.63	1.94	2.47	0	-0.47	0.64	-0.23	-0.87	-1.03	-0.51	-0.53	-0.55	-0.85	-0.74	-0.66	1.35	-0.88	-0.91	-0.82	-0.96	-0.56	-0.4	EY2019	Finance and public services
female	-1.15	-1.28	1.72	0.94	-0.47	0.64	2.82	0.55	1.06	0.79	0.86	0.21	-0.85	1.47	4.6	0.69	0.22	-0.46	1.5	2.87	0.08	-0.4	EY2018	Finance and public services
female	-0.26	0.65	0.6	-0.95	0.47	-1.04	-0.84	0.08	-1.03	-0.51	-0.53	-0.55	0.08	-0.74	-0.66	0.03	-0.15	-0.91	-0.82	-0.53	-0.56	-0.4	EY2019	Finance and public services
female	0.18	0.65	1.72	0	1.87	1.47	-0.23	1.03	-0.19	1.22	-0.53	-0.55	0.54	-0.18	-0.14	-0.95	1.69	-0.02	0.57	-0.11	0.08	-0.4	EY2019	Finance and public services
male	0.18	0.98	-0.16	-0.95	0.93	0.22	-0.23	1.5	0.65	0.79	-0.53	0.97	0.54	0.37	1.97	0.69	0.59	0.87	0.57	0.75	0.08	-0.4	EY2019	Finance and public services
female	-1.15	0.33	-0.53	-0.95	-0.47	0.22	-0.84	-0.87	2.32	-0.94	3.64	-0.17	-0.85	0.37	-0.66	2	-0.51	-0.02	1.04	0.75	-0.56	-0.4	EY2019	Finance and public services
female	1.07	0.01	0.97	0.47	0.93	1.47	-0.23	1.03	0.23	0.79	0.16	0.97	1.01	0.37	-0.14	0.69	0.22	0.43	0.57	0.32	0.08	-0.4	EY2017	Finance and public services
male	1.07	1.3	-0.16	-0.95	1.87	0.22	-0.84	-0.87	0.65	1.22	-0.53	2.12	2.4	-0.74	0.39	1.35	2.42	1.32	0.11	-0.11	0.08	0.27	EY2019	Finance and public services
male	-0.71	-0.31	0.6	0.47	0	-0.2	-0.23	-0.87	-0.61	-0.51	0.16	-0.55	0.08	-0.74	-0.66	1.02	-0.15	-0.91	-0.82	0.75	0.08	-0.4	EY2018	Finance and public services
male	1.07	0.98	1.35	0	-0.47	-0.62	-0.23	-0.87	0.65	2.08	-0.53	-0.55	0.08	-0.74	-0.14	0.36	-0.51	1.32	-0.36	-0.53	-0.56	-0.4	EY2017	Finance and public services
female	0.18	0.01	0.22	0	-0.47	0.64	0.38	0.55	0.65	0.79	0.16	0.21	1.01	0.92	-0.14	0.69	0.22	0.87	0.11	0.32	-0.56	-0.4	EY2019	Finance and public services
male	-0.26	0.98	0.6	1.41	0	0.64	0.38	-0.87	1.9	0.35	-0.53	-0.55	-0.85	-0.74	-0.66	-0.95	-0.15	0.43	0.57	1.17	0.08	-0.4	EY2019	Finance and public services
female	-1.15	1.94	1.72	-0.48	-0.47	1.47	-0.84	0.08	1.06	2.08	-0.53	0.21	-0.85	0.37	-0.66	2	0.59	2.2	1.04	1.6	-0.56	-0.4	EY2019	Finance and public services
male	-0.26	1.94	0.22	1.88	1.4	1.47	-0.84	1.5	1.06	1.22	-0.53	0.21	1.01	1.47	-0.66	3.31	1.32	0.87	0.11	0.32	-0.56	-0.4	EY2017	Finance and public services
female	-0.26	0.01	0.97	0.47	0.47	0.22	0.99	0.08	0.65	-0.08	0.16	0.21	-0.85	0.37	0.39	0.36	0.59	0.87	-0.36	-0.11	0.08	0.27	EY2017	Finance and public services
female	-0.71	0.65	1.35	-0.95	0	0.64	0.38	0.55	0.23	0.35	-0.53	0.21	-0.39	-0.74	-0.14	-0.95	0.95	-0.02	0.11	0.32	-0.56	-0.4	EY2018	Finance and public services
female	0.63	1.3	0.6	1.41	0.93	1.47	0.99	1.03	1.06	1.65	1.55	1.74	1.94	0.92	1.44	2.33	1.69	1.76	2.43	1.6	1.37	-0.4	EY2017	Finance and public services
female	0.18	0.65	-0.16	0	1.4	1.89	-0.84	-0.39	-0.61	-0.51	-0.53	0.97	1.94	-0.74	0.92	1.67	0.59	2.2	0.11	0.32	0.73	-0.4	EY2017	Finance and public services
male	-1.15	-1.28	-1.28	-0.95	-0.94	-1.04	-0.84	-0.87	-1.03	-0.94	-0.53	-0.93	-0.85	-0.74	-0.66	-0.95	-0.88	-0.91	-0.82	-0.96	-0.56	-0.4	EY2017	Finance and public services
male	1.07	0.65	0.6	0.47	0.93	0.22	-0.23	0.55	0.23	0.35	-0.53	-0.17	0.54	0.92	-0.66	-0.62	0.22	1.32	-0.82	0.32	-0.56	0.27	EY2017	Finance and public services
female	1.52	0.33	0.97	2.35	4.22	2.31	1.6	2.45	2.32	0.79	1.55	2.88	0.08	1.47	3.55	2.33	1.69	1.32	2.43	1.6	2.02	2.94	EY2017	Finance and public services
female	-0.71	0.65	-0.16	0	-0.94	0.22	-0.23	-0.39	-0.19	0.35	-0.53	-0.55	-0.39	-0.18	-0.66	0.69	-0.88	-0.46	-0.36	1.6	0.73	-0.4	EY2018	Finance and public services
female	1.07	1.3	0.97	-0.48	0.93	0.64	0.38	1.03	1.9	0.79	0.16	0.97	1.94	2.03	-0.14	1.02	1.69	1.76	1.5	1.17	2.02	-0.4	EY2018	Finance and public services
female	0.63	0.98	1.35	0.94	0.93	1.06	1.6	1.03	1.9	1.22	2.94	2.12	1.01	1.47	2.49	1.67	2.05	2.2	1.97	0.75	1.37	0.27	EY2018	Finance and public services
male	0.63	0.01	0.22	0.47	0.47	-0.2	-0.23	-0.39	0.65	-0.51	-0.53	-0.93	-0.39	-0.74	-0.66	-0.29	-0.88	-0.91	-0.82	-0.96	-0.56	-0.4	EY2018	Finance and public services
female	0.63	0.01	-0.16	0.47	0.93	-0.2	-0.23	-0.39	-0.61	-0.51	0.16	-0.17	0.08	-0.18	-0.14	-0.62	-0.88	-0.91	-0.82	-0.96	-0.56	-0.4	EY2019	Finance and public services
female	-0.71	0.65	-0.16	0	-0.94	0.22	-0.23	-0.39	-0.19	0.35	-0.53	-0.55	-0.39	-0.18	-0.66	0.69	-0.88	-0.46	-0.36	1.6	0.73	-0.4	EY2018	Finance and public services
male	1.07	0.98	1.35	0	1.87	1.06	1.6	1.5	1.06	0.79	1.55	0.97	1.01	1.47	2.49	0.69	0.95	0.87	1.5	2.45	2.02	2.27	EY2019	Finance and public services
female	-0.71	-0.31	0.97	1.41	-0.47	-0.2	-0.84	1.5	0.23	-0.51	-0.53	0.59	0.08	0.37	-0.66	0.36	0.22	0.43	-0.82	-0.11	-0.56	-0.4	EY2017	Finance and public services
female	-0.71	1.3	0.6	-0.95	0	-0.62	-0.84	-0.39	-1.03	-0.94	-0.53	0.59	1.01	-0.18	-0.66	-0.62	0.59	-0.02	0.11	-0.96	-0.56	-0.4	EY2017	Finance and public services
female	1.07	1.62	0.97	1.88	0.47	1.47	0.38	-0.39	1.48	1.65	0.16	1.74	1.47	-0.74	0.39	2.33	2.05	2.65	1.04	1.6	1.37	-0.4	EY2017	Finance and public services
male	-0.26	0.65	0.6	0.47	-0.47	-1.04	0.38	-0.39	-1.03	-0.08	-0.53	-0.55	-0.39	-0.74	-0.66	-0.62	-0.88	-0.91	0.11	-0.96	-0.56	-0.4	EY2017	Finance and public services
female	-1.15	0.33	1.35	1.88	0	-0.2	0.99	0.55	-0.19	-0.51	0.16	-0.17	-0.39	-0.18	-0.66	0.03	0.22	-0.46	-0.36	-0.96	-0.56	-0.4	EY2019	Finance and public services
female	1.52	1.62	2.85	0.47	1.4	1.47	0.99	2.45	1.48	1.65	0.86	1.35	0.54	0.92	3.55	-0.29	0.95	-0.46	1.97	2.45	2.66	-0.4	EY2019	Finance and public services
male	-0.26	-0.31	0.22	0	-0.47	0.22	-0.84	-0.39	0.23	-0.94	-0.53	-0.55	-0.85	-0.18	-0.66	2	-0.15	-0.46	-0.36	-0.53	-0.56	-0.4	EY2017	Finance and public services
female	-1.15	-0.96	0.97	0.94	-0.47	-0.62	-0.84	-0.87	-0.61	-0.94	-0.53	-0.55	0.08	-0.18	-0.66	0.03	-0.51	-0.91	-0.82	0.75	0.08	-0.4	EY2018	Finance and public services
female	1.52	0.98	1.72	-0.95	1.87	0.64	0.99	-0.87	1.06	2.08	-0.53	0.59	2.87	-0.74	-0.66	2.99	-0.15	2.65	0.57	-0.96	-0.56	-0.4	EY2018	Finance and public services
female	0.18	0.33	0.6	0.47	0.47	0.64	0.99	1.03	0.23	-0.08	1.55	0.59	0.54	1.47	-0.14	0.36	0.95	0.87	0.57	0.32	0.73	0.94	EY2019	Finance and public services
female	-1.15	0.33	0.22	-0.95	-0.47	-0.2	0.38	0.08	0.23	0.79	-0.53	-0.17	0.08	-0.18	0.39	1.02	-0.88	-0.02	0.11	0.32	-0.56	-0.4	EY2017	Finance and public services
female	-0.71	1.3	1.35	0	0	1.47	-0.84	1.03	1.06	0.35	-0.53	-0.17	0.54	-0.18	-0.66	1.35	1.69	-0.02	0.57	0.75	-0.56	-0.4	EY2019	Finance and public services
female	-0.26	-0.31	-0.16	-0.48	-0.47	0.22	-0.23	-0.87	-0.19	-0.08	-0.53	-0.55	-0.85	-0.74	-0.66	0.36	-0.51	-0.02	-0.36	-0.96	-0.56	-0.4	EY2019	Finance and public services
female	0.18	1.3	0.97	1.41	0.93	2.31	-0.84	0.55	0.23	1.65	2.94	2.12	4.27	-0.18	0.92	-0.95	2.42	2.2	1.5	0.75	2.66	2.27	EY2017	Finance and public services
female	0.63	1.62	2.1	0	0.93	1.89	0.99	1.03	1.48	2.08	0.16	2.12	2.87	0.37	3.02	1.35	1.32	2.2	1.97	2.45	0.08	0.27	EY2017	Finance and public services
male	1.96	1.3	2.1	1.88	1.4	2.73	0.38	2.45	2.74	1.65	-0.53	2.12	1.01	1.47	0.39	1.35	2.42	1.32	3.36	1.6	0.08	0.27	EY2018	Finance and public services
female	2.85	0.65	1.35	-0.95	-0.94	0.22	0.38	1.5	0.23	0.79	-0.53	2.12	1.94	-0.18	1.44	1.67	0.95	1.76	1.97	1.17	-0.56	-0.4	EY2017	Finance and public services
female	-1.15	-0.31	0.6	0	-0.47	-1.04	-0.84	-0.87	0.65	-0.94	-0.53	0.21	-0.85	-0.74	1.44	-0.62	-0.88	-0.91	-0.36	0.75	-0.56	-0.4	EY2019	Finance and public services
female	0.18	1.3	1.72	-0.95	0.93	-0.62	-0.23	-0.39	0.23	-0.08	-0.53	-0.17	-0.39	-0.18	-0.14	2.33	0.22	0.87	0.57	0.32	0.08	-0.4	EY2017	Finance and public services
female	-0.71	-0.31	0.22	-0.95	-0.47	-0.2	-0.23	-0.87	-0.61	-0.51	-0.53	0.21	-0.85	-0.18	-0.66	1.02	0.59	-0.02	1.04	-0.53	-0.56	-0.4	EY2017	Finance and public services
female	1.52	0.65	0.6	0.94	1.4	0.22	-0.23	-0.39	-0.61	-0.94	-0.53	-0.93	-0.85	-0.74	-0.66	-0.95	-0.88	-0.91	-0.82	-0.96	-0.56	-0.4	EY2019	Finance and public services
male	-0.26	1.94	0.22	1.88	1.4	1.47	-0.84	1.5	1.06	1.22	-0.53	0.21	1.01	1.47	-0.66	3.31	1.32	0.87	0.11	0.32	-0.56	-0.4	EY2017	Finance and public services
female	0.63	1.3	0.22	0	0.93	0.64	-0.23	-0.87	-0.19	0.79	-0.53	-0.55	-0.39	-0.74	-0.66	0.03	-0.15	-0.02	-0.36	-0.11	-0.56	-0.4	EY2017	Finance and public services
female	0.18	0.01	0.22	0.94	0.47	0.22	-0.23	1.03	0.65	0.35	-0.53	0.97	1.01	0.37	0.92	0.03	0.59	0.87	0.11	0.32	0.08	-0.4	EY2019	Finance and public services
female	-0.71	-0.31	0.97	1.41	-0.47	-0.2	-0.84	1.5	0.23	-0.51	-0.53	0.59	0.08	0.37	-0.66	0.36	0.22	0.43	-0.82	-0.11	-0.56	-0.4	EY2017	Finance and public services
female	0.63	0.01	-0.53	-0.48	0.93	0.64	0.38	1.03	0.65	0.35	2.25	0.97	1.01	1.47	1.44	0.69	0.95	0.87	1.04	0.75	0.73	2.27	EY2019	Finance and public services
female	0.18	0.65	-0.16	0	1.4	1.89	-0.84	-0.39	-0.61	-0.51	-0.53	0.97	1.94	-0.74	0.92	1.67	0.59	2.2	0.11	0.32	0.73	-0.4	EY2017	Finance and public services
female	0.63	0.33	0.97	1.88	0	-0.62	0.38	-0.87	-0.19	-0.51	-0.53	-0.55	-0.85	-0.74	-0.66	-0.95	-0.88	-0.46	-0.82	-0.96	-0.56	-0.4	EY2019	Finance and public services
female	0.18	0.65	1.72	0	1.87	1.47	-0.23	1.03	-0.19	1.22	-0.53	-0.55	0.54	-0.18	-0.14	-0.95	1.69	-0.02	0.57	-0.11	0.08	-0.4	EY2019	Finance and public services
female	-0.71	0.98	0.6	-0.95	0	-0.62	-0.23	-0.39	-1.03	-0.94	-0.53	-0.17	-0.39	-0.74	-0.14	0.03	-0.51	-0.46	-0.36	-0.11	-0.56	-0.4	EY2017	Finance and public services
female	-0.71	-0.31	0.97	1.41	-0.47	-0.2	-0.84	1.5	0.23	-0.51	-0.53	0.59	0.08	0.37	-0.66	0.36	0.22	0.43	-0.82	-0.11	-0.56	-0.4	EY2017	Finance and public services
male	0.18	1.3	0.97	0.94	0.93	1.06	-0.23	0.08	-0.19	2.08	-0.53	-0.17	-0.39	-0.74	-0.66	-0.62	0.22	0.87	1.04	0.32	-0.56	-0.4	EY2017	Finance and public services
female	0.18	0.33	0.6	0.47	0.47	0.64	0.99	1.03	0.23	-0.08	1.55	0.59	0.54	1.47	-0.14	0.36	0.95	0.87	0.57	0.32	0.73	0.94	EY2019	Finance and public services
female	0.63	-1.28	-1.28	-0.95	-0.47	0.22	-0.23	-0.87	-1.03	1.22	-0.53	-0.93	-0.85	-0.74	-0.66	1.02	-0.88	-0.46	-0.82	-0.53	0.73	-0.4	EY2019	Finance and public services
female	0.18	0.65	0.22	0.94	0.93	0.22	1.6	1.03	0.65	0.35	0.16	0.21	0.54	1.47	-0.14	1.02	0.95	0.87	1.04	-0.53	0.08	-0.4	EY2017	Finance and public services
male	-1.15	-0.64	-1.28	0.47	-0.94	-1.04	-0.84	-0.87	-1.03	-0.94	-0.53	-0.93	0.08	-0.18	-0.66	0.69	-0.88	-0.91	0.11	1.6	-0.56	-0.4	EY2019	Finance and public services
male	-0.26	0.98	0.22	0.47	0.93	1.06	-0.23	0.55	2.32	1.22	0.16	1.74	0.54	3.13	1.97	1.67	1.69	2.2	1.04	1.17	-0.56	-0.4	EY2019	Finance and public services
female	0.63	0.33	0.97	0.47	0.93	0.64	-0.23	-0.39	0.65	1.22	-0.53	0.21	-0.85	0.92	-0.66	1.35	0.22	-0.02	0.57	0.75	-0.56	-0.4	EY2019	Finance and public services
male	-0.26	1.94	0.22	1.88	1.4	1.47	-0.84	1.5	1.06	1.22	-0.53	0.21	1.01	1.47	-0.66	3.31	1.32	0.87	0.11	0.32	-0.56	-0.4	EY2017	Finance and public services
female	1.07	0.01	-0.16	-0.95	-0.47	0.64	-0.23	-0.39	0.23	0.35	-0.53	0.59	1.01	-0.74	-0.66	1.02	0.22	0.87	0.11	-0.11	0.08	-0.4	EY2017	Finance and public services
female	-0.26	0.98	0.22	-0.48	-0.94	-0.2	-0.23	0.55	1.06	0.35	-0.53	-0.17	-0.85	-0.18	-0.66	2.33	0.22	2.65	0.57	0.75	-0.56	-0.4	EY2017	Finance and public services
female	1.96	0.65	2.1	0.47	0.93	1.06	-0.23	1.98	0.65	1.22	0.16	2.12	0.54	-0.74	0.39	0.69	2.42	0.43	2.43	-0.53	-0.56	-0.4	EY2017	Finance and public services
female	0.18	0.01	0.6	1.41	0.93	0.64	0.38	0.08	0.65	0.35	-0.53	-0.17	0.08	0.92	-0.14	0.36	0.59	0.87	0.11	0.32	1.37	1.6	EY2017	Finance and public services
male	1.07	0.98	1.35	0	1.87	1.06	1.6	1.5	1.06	0.79	1.55	0.97	1.01	1.47	2.49	0.69	0.95	0.87	1.5	2.45	2.02	2.27	EY2019	Finance and public services
female	-1.15	-0.64	0.22	0.47	0.93	0.64	-0.23	-0.87	-0.61	-0.94	-0.53	-0.17	-0.39	-0.18	-0.66	0.36	0.22	-0.91	-0.82	1.6	-0.56	-0.4	EY2017	Finance and public services
female	0.63	0.01	-0.16	0.47	1.4	0.22	-0.84	-0.87	0.65	0.35	0.16	-0.17	0.08	-0.74	-0.66	0.69	-0.15	-0.02	-0.36	-0.11	0.08	-0.4	EY2017	Finance and public services
female	0.63	0.33	0.97	0.47	0.93	0.64	-0.23	-0.39	0.65	1.22	-0.53	0.21	-0.85	0.92	-0.66	1.35	0.22	-0.02	0.57	0.75	-0.56	-0.4	EY2019	Finance and public services
male	-0.26	0.98	0.6	0.47	0	0.64	0.38	-0.39	0.23	1.65	-0.53	1.35	1.94	0.37	0.92	2	0.95	1.32	1.04	1.6	0.73	-0.4	EY2019	Finance and public services
female	1.07	0.65	1.72	0.47	1.4	1.89	0.38	1.5	1.06	0.35	-0.53	1.35	1.01	-0.74	2.49	-0.62	1.32	1.32	1.5	2.02	0.08	-0.4	EY2019	Finance and public services
male	-0.26	0.65	-0.16	0.94	-0.47	-1.04	-0.84	-0.39	-0.19	-0.08	-0.53	-0.17	-0.85	-0.18	-0.66	-0.29	-0.51	-0.02	-0.36	-0.53	-0.56	-0.4	EY2017	Finance and public services
female	-0.26	1.3	0.22	-0.48	0	-1.04	-0.23	0.08	0.23	0.35	-0.53	0.21	-0.39	-0.74	-0.14	0.03	-0.15	-0.02	0.11	-0.53	-0.56	-0.4	EY2018	Finance and public services
male	0.18	0.33	0.22	0	0	0.22	-0.84	-0.87	-1.03	-0.51	-0.53	-0.93	-0.39	-0.74	-0.66	0.69	0.59	-0.46	-0.82	-0.96	-0.56	-0.4	EY2018	Finance and public services
female	0.63	-0.31	0.6	1.41	0.93	1.89	2.82	1.98	1.06	0.35	0.86	1.74	1.01	0.92	3.02	0.69	1.32	1.76	1.97	2.45	1.37	2.94	EY2017	Finance and public services
female	1.07	1.3	0.97	-0.48	0.93	0.64	0.38	1.03	1.9	0.79	0.16	0.97	1.94	2.03	-0.14	1.02	1.69	1.76	1.5	1.17	2.02	-0.4	EY2018	Finance and public services
female	-0.26	0.65	0.6	-0.95	0.47	-1.04	-0.84	0.08	-1.03	-0.51	-0.53	-0.55	0.08	-0.74	-0.66	0.03	-0.15	-0.91	-0.82	-0.53	-0.56	-0.4	EY2019	Finance and public services
female	1.07	2.27	1.35	1.41	0.93	0.64	-0.23	-0.87	-0.61	0.79	-0.53	-0.93	1.01	-0.74	-0.66	1.02	-0.15	0.43	0.11	-0.96	0.73	0.94	EY2019	Finance and public services
female	1.52	0.33	0.97	2.35	4.22	2.31	1.6	2.45	2.32	0.79	1.55	2.88	0.08	1.47	3.55	2.33	1.69	1.32	2.43	1.6	2.02	2.94	EY2017	Finance and public services
male	0.18	0.65	0.97	-0.95	-0.94	-1.04	-0.84	-0.87	-0.19	0.79	-0.53	-0.17	-0.85	-0.74	-0.66	1.35	-0.88	-0.02	-0.82	-0.96	-0.56	-0.4	EY2017	Finance and public services
male	-0.26	0.33	-0.16	-0.48	-0.94	1.47	-0.84	0.08	2.32	1.65	-0.53	0.21	0.08	2.03	-0.66	0.03	0.22	1.76	1.04	1.17	-0.56	-0.4	EY2017	Finance and public services
male	0.63	0.65	-0.53	0.47	0	-0.62	-0.84	0.08	-0.19	-0.51	-0.53	-0.55	-0.39	-0.18	-0.66	-0.62	-0.51	0.43	-0.36	1.6	0.08	-0.4	EY2019	Finance and public services
male	0.18	1.3	-0.16	0.94	1.4	0.64	0.38	2.45	2.32	1.65	0.16	1.74	2.4	3.68	0.92	2	1.32	-0.02	1.04	1.6	-0.56	1.6	EY2018	Finance and public services
female	0.18	0.33	-0.91	-0.95	0.47	-1.04	-0.84	-0.39	-0.19	-0.94	-0.53	-0.17	-0.39	-0.18	-0.66	-0.95	-0.88	-0.02	-0.82	0.75	-0.56	-0.4	EY2017	Finance and public services
female	0.18	1.62	1.35	1.88	0	1.89	0.38	0.55	2.32	0.79	-0.53	0.59	0.54	0.37	-0.66	1.35	0.59	1.32	0.57	2.45	0.08	-0.4	EY2018	Finance and public services
female	1.07	1.3	0.97	-0.48	0.93	0.64	0.38	1.03	1.9	0.79	0.16	0.97	1.94	2.03	-0.14	1.02	1.69	1.76	1.5	1.17	2.02	-0.4	EY2018	Finance and public services
male	0.18	0.98	-0.16	-0.95	0.93	0.22	-0.23	1.5	0.65	0.79	-0.53	0.97	0.54	0.37	1.97	0.69	0.59	0.87	0.57	0.75	0.08	-0.4	EY2019	Finance and public services
female	-0.71	0.65	0.22	-0.95	0	0.22	-0.84	0.55	0.65	1.22	0.16	0.21	0.08	0.37	-0.14	1.02	1.69	0.43	0.57	0.75	0.08	-0.4	EY2017	Finance and public services
female	-0.71	0.65	0.97	-0.95	0	0.64	-0.84	-0.87	-0.19	-0.08	-0.53	0.21	1.01	-0.74	-0.66	-0.29	0.22	-0.02	1.04	1.17	-0.56	-0.4	EY2017	Finance and public services
female	1.07	0.98	-1.28	-0.48	-0.47	0.64	-0.84	0.55	1.06	-0.51	-0.53	0.21	-0.85	0.92	-0.14	1.02	-0.15	0.43	0.11	-0.53	0.08	-0.4	EY2018	Finance and public services
male	-0.71	0.98	0.6	0	-0.47	-1.04	-0.84	-0.39	-0.61	-0.94	-0.53	-0.55	-0.39	-0.74	-0.66	-0.62	-0.15	-0.91	-0.82	-0.96	-0.56	-0.4	EY2017	Finance and public services
female	-0.26	0.65	1.35	-0.95	0	0.64	-0.23	0.55	0.65	0.35	0.16	0.97	1.47	-0.18	-0.14	1.02	0.95	0.87	0.11	-0.53	0.08	0.27	EY2019	Finance and public services
female	-1.15	-0.31	-0.91	-0.95	-0.47	0.64	0.99	-0.39	0.23	0.79	-0.53	-0.17	0.54	-0.74	0.39	2.33	-0.51	-0.46	-0.36	-0.53	-0.56	-0.4	EY2018	Finance and public services
male	-0.71	0.01	1.35	0	0	0.64	1.6	0.55	0.65	0.35	-0.53	1.35	1.01	0.37	0.92	2.33	0.95	0.43	2.43	1.17	2.02	0.94	EY2017	Finance and public services
male	-1.15	-1.28	-0.91	1.41	0	0.64	-0.23	1.03	-0.61	1.22	-0.53	0.21	0.08	-0.74	-0.14	-0.95	-0.15	0.43	0.11	-0.96	1.37	-0.4	EY2017	Finance and public services
female	0.18	0.65	0.22	0.94	0.93	0.22	1.6	1.03	0.65	0.35	0.16	0.21	0.54	1.47	-0.14	1.02	0.95	0.87	1.04	-0.53	0.08	-0.4	EY2017	Finance and public services
male	-0.26	0.98	0.6	1.41	0	0.64	0.38	-0.87	1.9	0.35	-0.53	-0.55	-0.85	-0.74	-0.66	-0.95	-0.15	0.43	0.57	1.17	0.08	-0.4	EY2019	Finance and public services
female	0.18	1.3	0.22	0.94	-0.47	-0.2	-0.84	-0.39	-0.19	0.35	-0.53	-0.93	-0.85	-0.74	0.92	-0.62	-0.51	-0.02	-0.36	0.32	0.08	-0.4	EY2019	Finance and public services
male	-1.15	-1.28	-1.28	-0.95	-0.94	-1.04	-0.84	-0.87	-1.03	-0.94	-0.53	-0.93	-0.85	-0.74	-0.66	-0.95	-0.88	-0.91	-0.82	-0.96	-0.56	-0.4	EY2018	Finance and public services
male	-0.26	0.65	0.97	0.94	0	0.22	0.38	1.5	1.9	-0.08	-0.53	0.97	1.01	0.92	-0.66	2.33	1.32	1.76	0.11	-0.53	-0.56	-0.4	EY2019	Finance and public services
female	-0.26	0.65	1.72	0.47	0	1.89	0.99	0.55	0.65	0.79	-0.53	0.97	0.08	0.37	-0.66	-0.29	0.95	0.87	-0.36	0.32	-0.56	-0.4	EY2019	Finance and public services
female	0.63	-0.31	0.6	1.41	0.93	1.89	2.82	1.98	1.06	0.35	0.86	1.74	1.01	0.92	3.02	0.69	1.32	1.76	1.97	2.45	1.37	2.94	EY2017	Finance and public services
female	-0.71	1.3	0.22	-0.95	0.47	1.06	-0.23	0.08	1.06	0.35	-0.53	1.74	1.47	0.92	-0.66	0.03	1.69	2.2	1.04	0.32	-0.56	-0.4	EY2017	Finance and public services
female	1.07	1.3	0.97	0.47	1.4	1.89	1.6	1.98	2.32	1.22	0.16	2.88	1.94	2.03	-0.14	1.35	2.42	1.76	2.43	1.6	-0.56	-0.4	EY2019	Finance and public services
female	-0.71	1.3	0.22	-0.95	0.47	1.06	-0.23	0.08	1.06	0.35	-0.53	1.74	1.47	0.92	-0.66	0.03	1.69	2.2	1.04	0.32	-0.56	-0.4	EY2017	Finance and public services
female	1.52	1.3	1.35	-0.95	0.93	1.89	0.99	0.55	0.65	0.79	0.16	2.12	2.4	-0.74	0.39	1.35	2.05	1.32	1.5	1.17	0.08	-0.4	EY2017	Finance and public services
male	3.74	1.3	0.22	2.35	1.4	2.73	2.21	1.03	1.48	1.22	0.16	1.74	2.4	0.92	1.44	2.33	2.42	1.76	1.5	1.17	2.02	2.94	EY2019	Finance and public services
male	-0.26	0.65	-0.53	0.47	-0.94	-1.04	-0.23	-0.87	-1.03	-0.94	-0.53	-0.17	-0.39	-0.74	-0.66	1.02	-0.51	-0.46	-0.36	-0.53	-0.56	-0.4	EY2018	Finance and public services
female	1.07	0.98	0.97	1.88	1.4	1.89	0.38	2.45	1.48	2.51	0.16	1.74	1.47	2.58	2.49	2.33	1.32	2.2	1.97	2.02	3.31	0.94	EY2019	Finance and public services
male	-1.15	-1.28	-1.28	-0.95	-0.94	-1.04	-0.84	-0.87	-1.03	-0.94	-0.53	-0.93	-0.85	-0.74	-0.66	-0.95	-0.88	-0.91	-0.82	-0.96	-0.56	-0.4	EY2017	Finance and public services
female	0.63	2.59	2.85	-0.95	1.4	1.06	0.99	0.08	1.9	2.08	-0.53	2.5	0.08	1.47	1.97	3.64	3.52	1.76	2.43	2.45	-0.56	-0.4	EY2019	Finance and public services
female	0.18	0.33	-0.91	-0.95	0.47	-1.04	-0.84	-0.39	-0.19	-0.94	-0.53	-0.17	-0.39	-0.18	-0.66	-0.95	-0.88	-0.02	-0.82	0.75	-0.56	-0.4	EY2017	Finance and public services
male	1.07	0.33	1.35	0.94	1.4	0.64	0.99	1.5	1.06	0.79	0.86	1.35	1.01	-0.18	-0.66	1.02	0.95	-0.02	0.57	0.32	0.73	0.27	EY2019	Finance and public services
female	0.63	0.98	1.35	2.35	1.87	2.31	1.6	1.5	2.32	0.79	2.25	0.97	1.01	2.03	1.44	1.35	1.32	2.2	2.43	1.6	2.66	2.94	EY2019	Finance and public services
female	0.18	0.33	0.6	0.47	0.47	0.64	0.99	1.03	0.23	-0.08	1.55	0.59	0.54	1.47	-0.14	0.36	0.95	0.87	0.57	0.32	0.73	0.94	EY2019	Finance and public services
female	2.85	0.65	1.35	-0.95	-0.94	0.22	0.38	1.5	0.23	0.79	-0.53	2.12	1.94	-0.18	1.44	1.67	0.95	1.76	1.97	1.17	-0.56	-0.4	EY2017	Finance and public services
female	1.52	1.94	2.47	0	-0.47	1.89	-0.84	-0.39	0.23	0.35	0.16	0.97	1.47	-0.74	-0.66	-0.62	0.95	0.87	1.04	0.75	0.08	-0.4	EY2019	Finance and public services
female	1.07	1.62	0.97	1.88	0.47	1.47	0.38	-0.39	1.48	1.65	0.16	1.74	1.47	-0.74	0.39	2.33	2.05	2.65	1.04	1.6	1.37	-0.4	EY2017	Finance and public services
female	-0.26	0.01	0.97	0.47	0.47	0.22	0.99	0.08	0.65	-0.08	0.16	0.21	-0.85	0.37	0.39	0.36	0.59	0.87	-0.36	-0.11	0.08	0.27	EY2017	Finance and public services
female	0.63	0.98	1.35	-0.48	0.47	0.22	-0.84	-0.87	-0.19	-0.51	-0.53	-0.17	1.01	-0.18	-0.66	-0.29	-0.15	0.43	-0.36	-0.11	0.08	-0.4	EY2019	Finance and public services
female	-0.71	0.65	0.97	-0.95	0	0.64	-0.84	-0.87	-0.19	-0.08	-0.53	0.21	1.01	-0.74	-0.66	-0.29	0.22	-0.02	1.04	1.17	-0.56	-0.4	EY2017	Finance and public services
female	0.63	0.65	1.72	-0.95	1.4	1.06	0.38	1.03	1.06	2.51	-0.53	0.97	0.54	0.92	-0.66	-0.29	1.32	-0.46	0.57	-0.96	-0.56	-0.4	EY2018	Finance and public services
female	0.63	0.01	-0.16	0.47	0.93	-0.2	-0.23	-0.39	-0.61	-0.51	0.16	-0.17	0.08	-0.18	-0.14	-0.62	-0.88	-0.91	-0.82	-0.96	-0.56	-0.4	EY2019	Finance and public services
female	-0.71	0.98	0.6	-0.95	0	-0.62	-0.23	-0.39	-1.03	-0.94	-0.53	-0.17	-0.39	-0.74	-0.14	0.03	-0.51	-0.46	-0.36	-0.11	-0.56	-0.4	EY2017	Finance and public services
female	0.63	0.65	0.97	-0.95	0.93	1.47	-0.23	0.55	0.65	1.65	-0.53	1.74	0.54	0.37	1.44	1.67	2.05	0.87	0.57	1.17	-0.56	-0.4	EY2017	Finance and public services
female	-0.71	0.65	-0.16	0	-0.94	0.22	-0.23	-0.39	-0.19	0.35	-0.53	-0.55	-0.39	-0.18	-0.66	0.69	-0.88	-0.46	-0.36	1.6	0.73	-0.4	EY2018	Finance and public services
male	1.96	0.65	1.72	1.88	0.93	1.06	-0.23	1.03	1.06	2.51	-0.53	0.97	0.08	-0.18	2.49	2.33	0.95	1.32	1.97	1.6	-0.56	-0.4	EY2017	Finance and public services
female	0.18	1.3	1.72	-0.95	0.93	-0.62	-0.23	-0.39	0.23	-0.08	-0.53	-0.17	-0.39	-0.18	-0.14	2.33	0.22	0.87	0.57	0.32	0.08	-0.4	EY2017	Finance and public services
female	0.18	0.01	0.6	1.41	0.93	0.64	0.38	0.08	0.65	0.35	-0.53	-0.17	0.08	0.92	-0.14	0.36	0.59	0.87	0.11	0.32	1.37	1.6	EY2017	Finance and public services
female	0.18	1.62	1.35	1.88	0	1.89	0.38	0.55	2.32	0.79	-0.53	0.59	0.54	0.37	-0.66	1.35	0.59	1.32	0.57	2.45	0.08	-0.4	EY2018	Finance and public services
male	1.52	0.01	0.97	-0.95	0.93	0.22	-0.84	1.03	1.06	-0.08	-0.53	0.59	-0.39	-0.18	-0.66	1.02	-0.51	0.43	-0.36	0.75	0.73	-0.4	EY2019	Finance and public services
male	-0.26	-0.31	0.22	0	-0.47	0.22	-0.84	-0.39	0.23	-0.94	-0.53	-0.55	-0.85	-0.18	-0.66	2	-0.15	-0.46	-0.36	-0.53	-0.56	-0.4	EY2017	Finance and public services
male	1.07	0.98	1.35	0	-0.47	-0.62	-0.23	-0.87	0.65	2.08	-0.53	-0.55	0.08	-0.74	-0.14	0.36	-0.51	1.32	-0.36	-0.53	-0.56	-0.4	EY2017	Finance and public services
male	1.52	-0.31	-0.53	-0.95	0.93	0.64	0.38	1.5	1.06	0.35	0.86	0.97	-0.85	0.92	-0.66	-0.62	0.59	-0.02	0.57	0.75	-0.56	2.94	EY2019	Finance and public services
female	1.52	1.94	1.72	-0.95	0.47	0.22	-0.84	1.5	0.23	1.65	-0.53	2.12	1.47	0.37	-0.66	0.69	2.79	-0.91	-0.36	0.32	-0.56	-0.4	EY2017	Finance and public services
female	-0.26	0.65	1.72	0.47	0	1.89	0.99	0.55	0.65	0.79	-0.53	0.97	0.08	0.37	-0.66	-0.29	0.95	0.87	-0.36	0.32	-0.56	-0.4	EY2019	Finance and public services
female	0.18	0.33	-0.91	-0.95	0.47	-1.04	-0.84	-0.39	-0.19	-0.94	-0.53	-0.17	-0.39	-0.18	-0.66	-0.95	-0.88	-0.02	-0.82	0.75	-0.56	-0.4	EY2017	Finance and public services
male	-1.15	-0.96	-0.53	-0.48	0	0.64	0.38	1.03	0.65	-0.51	0.16	-0.17	0.54	-0.74	1.97	1.67	0.95	0.43	0.57	-0.11	2.02	-0.4	EY2017	Finance and public services
female	1.07	0.01	-0.16	-0.95	-0.47	0.64	-0.23	-0.39	0.23	0.35	-0.53	0.59	1.01	-0.74	-0.66	1.02	0.22	0.87	0.11	-0.11	0.08	-0.4	EY2017	Finance and public services
female	0.63	1.94	2.47	2.35	2.34	3.57	0.38	2.45	3.99	2.94	0.86	3.26	0.54	1.47	0.39	2.33	3.15	3.09	3.36	1.6	2.66	-0.4	EY2017	Finance and public services
male	1.07	0.65	-0.53	0.94	0	2.31	-0.23	0.55	2.32	0.35	0.16	1.74	1.01	0.92	1.44	0.36	2.42	1.32	1.97	0.32	0.73	0.94	EY2017	Finance and public services
male	-0.26	0.98	0.6	0.47	0	0.64	0.38	-0.39	0.23	1.65	-0.53	1.35	1.94	0.37	0.92	2	0.95	1.32	1.04	1.6	0.73	-0.4	EY2019	Finance and public services
male	-1.15	-0.64	-1.28	0.47	-0.94	-1.04	-0.84	-0.87	-1.03	-0.94	-0.53	-0.93	0.08	-0.18	-0.66	0.69	-0.88	-0.91	0.11	1.6	-0.56	-0.4	EY2019	Finance and public services
female	0.63	0.01	-0.16	0.47	0.93	-0.2	-0.23	-0.39	-0.61	-0.51	0.16	-0.17	0.08	-0.18	-0.14	-0.62	-0.88	-0.91	-0.82	-0.96	-0.56	-0.4	EY2019	Finance and public services
female	1.07	0.98	0.97	1.88	1.4	1.89	0.38	2.45	1.48	2.51	0.16	1.74	1.47	2.58	2.49	2.33	1.32	2.2	1.97	2.02	3.31	0.94	EY2019	Finance and public services
female	1.52	1.3	1.72	0	1.87	1.06	-0.23	1.03	1.48	1.65	0.16	2.12	0.54	3.68	-0.66	0.36	0.95	0.87	1.5	0.75	2.66	4.94	EY2019	Finance and public services
male	-1.15	-0.96	-0.53	-0.48	0	0.64	0.38	1.03	0.65	-0.51	0.16	-0.17	0.54	-0.74	1.97	1.67	0.95	0.43	0.57	-0.11	2.02	-0.4	EY2017	Finance and public services
female	0.63	0.33	0.6	1.41	0	-0.2	-0.23	0.08	-0.19	-0.08	-0.53	0.21	0.08	0.37	-0.14	0.36	-0.15	-0.46	-0.36	-0.53	-0.56	-0.4	EY2019	Finance and public services
female	0.63	1.62	2.1	0	0.93	1.89	0.99	1.03	1.48	2.08	0.16	2.12	2.87	0.37	3.02	1.35	1.32	2.2	1.97	2.45	0.08	0.27	EY2017	Finance and public services
male	1.07	-0.31	1.35	1.41	0.47	0.64	1.6	1.98	1.06	2.08	0.86	1.74	1.94	1.47	2.49	1.35	-0.15	0.87	2.43	2.02	2.02	-0.4	EY2019	Finance and public services
female	-1.15	-0.96	-1.28	-0.95	-0.47	0.22	-0.84	-0.87	-1.03	-0.08	-0.53	-0.93	-0.39	-0.74	-0.66	-0.62	-0.15	-0.91	-0.82	-0.53	-0.56	-0.4	EY2018	Finance and public services
male	1.07	0.65	0.6	0.47	0.93	0.22	-0.23	0.55	0.23	0.35	-0.53	-0.17	0.54	0.92	-0.66	-0.62	0.22	1.32	-0.82	0.32	-0.56	0.27	EY2017	Finance and public services
female	1.07	0.98	-1.28	-0.48	-0.47	0.64	-0.84	0.55	1.06	-0.51	-0.53	0.21	-0.85	0.92	-0.14	1.02	-0.15	0.43	0.11	-0.53	0.08	-0.4	EY2018	Finance and public services
female	0.18	1.3	0.22	0.94	-0.47	-0.2	-0.84	-0.39	-0.19	0.35	-0.53	-0.93	-0.85	-0.74	0.92	-0.62	-0.51	-0.02	-0.36	0.32	0.08	-0.4	EY2019	Finance and public services
female	1.52	0.65	0.6	0.94	1.4	0.22	-0.23	-0.39	-0.61	-0.94	-0.53	-0.93	-0.85	-0.74	-0.66	-0.95	-0.88	-0.91	-0.82	-0.96	-0.56	-0.4	EY2019	Finance and public services
female	-0.26	0.01	0.97	0.47	0.47	0.22	0.99	0.08	0.65	-0.08	0.16	0.21	-0.85	0.37	0.39	0.36	0.59	0.87	-0.36	-0.11	0.08	0.27	EY2017	Finance and public services
female	0.18	-0.4	0.39	2.79	-0.56	2.56	1.01	2.45	1.55	0.62	0.89	1.67	-0.45	0.88	2.6	3.18	1.28	2.63	0.97	0.64	-0.58	1.69	EY2017	Finance and public services
male	1.07	-0.31	0.22	-0.95	0.93	-0.2	-0.84	1.03	0.65	-0.08	-0.53	0.59	0.08	0.37	0.39	1.35	0.59	0.43	0.11	1.6	-0.56	-0.4	EY2018	Finance and public services
female	0.18	-0.64	-0.53	0	2.81	-0.62	0.38	1.03	0.23	-0.51	-0.53	-0.17	-0.85	-0.18	0.92	0.36	-0.15	-0.46	-0.36	-0.11	-0.56	0.94	EY2019	Finance and public services
female	1.52	1.62	1.35	0	2.34	2.73	-0.23	1.5	1.9	2.08	0.16	2.12	1.94	1.47	-0.14	1.35	2.42	0.43	1.5	0.75	2.02	0.94	EY2017	Finance and public services
female	0.63	0.01	-0.16	0.47	1.4	0.22	-0.84	-0.87	0.65	0.35	0.16	-0.17	0.08	-0.74	-0.66	0.69	-0.15	-0.02	-0.36	-0.11	0.08	-0.4	EY2017	Finance and public services
male	0.18	0.65	-0.91	1.88	1.4	-0.62	0.38	-0.87	-0.19	-0.08	0.86	-0.93	-0.85	-0.18	0.39	1.35	-0.88	-0.02	-0.82	0.75	-0.56	-0.4	EY2018	Finance and public services
female	-0.71	0.65	-0.16	0	-0.94	0.22	-0.23	-0.39	-0.19	0.35	-0.53	-0.55	-0.39	-0.18	-0.66	0.69	-0.88	-0.46	-0.36	1.6	0.73	-0.4	EY2018	Finance and public services
male	-1.15	0.98	-0.53	-0.48	-0.94	-1.04	-0.84	-0.87	-0.61	-0.51	-0.53	-0.93	0.54	-0.18	-0.66	-0.95	-0.15	-0.02	0.11	-0.53	0.08	-0.4	EY2017	Finance and public services
male	1.07	0.98	1.35	0	-0.47	-0.62	-0.23	-0.87	0.65	2.08	-0.53	-0.55	0.08	-0.74	-0.14	0.36	-0.51	1.32	-0.36	-0.53	-0.56	-0.4	EY2017	Finance and public services
male	0.63	0.01	-0.53	-0.95	-0.47	0.22	0.99	-0.87	0.23	-0.94	0.16	-0.93	-0.85	-0.74	-0.66	2.99	-0.88	-0.46	-0.82	-0.53	-0.56	-0.4	EY2019	Finance and public services
female	1.52	0.65	0.6	0.94	1.4	0.22	-0.23	-0.39	-0.61	-0.94	-0.53	-0.93	-0.85	-0.74	-0.66	-0.95	-0.88	-0.91	-0.82	-0.96	-0.56	-0.4	EY2019	Finance and public services
female	-0.26	0.33	0.97	1.41	2.34	2.31	0.38	0.08	1.48	1.22	0.86	0.59	-0.39	0.37	1.97	0.69	-0.15	0.43	1.04	1.17	0.73	2.94	EY2017	Finance and public services
male	0.63	0.01	0.22	0.47	0.47	-0.2	-0.23	-0.39	0.65	-0.51	-0.53	-0.93	-0.39	-0.74	-0.66	-0.29	-0.88	-0.91	-0.82	-0.96	-0.56	-0.4	EY2018	Finance and public services
female	1.96	1.62	2.47	1.41	1.4	1.06	0.99	1.03	1.48	2.51	0.16	2.12	1.94	0.92	1.44	1.02	2.05	2.2	2.43	1.17	0.73	-0.4	EY2018	Finance and public services
female	0.63	0.65	1.72	-0.95	1.4	1.06	0.38	1.03	1.06	2.51	-0.53	0.97	0.54	0.92	-0.66	-0.29	1.32	-0.46	0.57	-0.96	-0.56	-0.4	EY2018	Finance and public services
female	-0.26	2.59	0.97	0	1.4	1.47	0.38	1.03	1.48	-0.08	1.55	2.5	0.54	-0.74	-0.14	-0.95	2.05	2.2	3.36	1.17	-0.56	2.94	EY2017	Finance and public services
male	1.07	0.01	-0.16	0.94	0.93	0.64	1.6	1.03	0.65	0.35	2.25	0.97	1.01	1.47	1.44	0.69	0.95	0.87	1.04	1.17	2.02	2.27	EY2019	Finance and public services
female	1.52	1.94	2.47	0	-0.47	1.89	-0.84	-0.39	0.23	0.35	0.16	0.97	1.47	-0.74	-0.66	-0.62	0.95	0.87	1.04	0.75	0.08	-0.4	EY2019	Finance and public services
female	1.52	1.3	1.72	-0.95	0.93	0.64	-0.23	0.08	0.23	1.65	-0.53	0.97	1.94	-0.74	0.92	1.35	0.95	3.09	1.97	2.45	-0.56	0.27	EY2019	Finance and public services
female	1.07	1.3	0.97	0.47	1.4	1.89	1.6	1.98	2.32	1.22	0.16	2.88	1.94	2.03	-0.14	1.35	2.42	1.76	2.43	1.6	-0.56	-0.4	EY2019	Finance and public services
male	-1.15	-1.28	-1.28	-0.95	-0.94	-1.04	-0.84	-0.87	-1.03	-0.94	-0.53	-0.93	-0.85	-0.74	-0.66	-0.95	-0.88	-0.91	-0.82	-0.96	-0.56	-0.4	EY2018	Finance and public services
female	0.63	0.33	1.35	0.47	-0.47	0.22	-0.23	1.03	-0.19	-0.51	0.16	0.21	-0.85	0.37	-0.66	0.03	-0.51	0.43	-0.36	0.32	-0.56	-0.4	EY2018	Finance and public services
female	-1.15	-0.96	-1.28	-0.95	-0.47	0.22	-0.84	-0.87	-1.03	-0.08	-0.53	-0.93	-0.39	-0.74	-0.66	-0.62	-0.15	-0.91	-0.82	-0.53	-0.56	-0.4	EY2018	Finance and public services
female	0.63	1.3	0.97	1.41	0.47	1.06	0.38	-0.39	1.9	1.22	-0.53	-0.55	-0.39	0.92	1.44	2.33	0.22	0.87	0.57	-0.96	-0.56	-0.4	EY2018	Finance and public services
male	-1.15	-1.28	-1.28	-0.95	-0.94	-1.04	-0.84	-0.87	-1.03	-0.94	-0.53	-0.93	-0.85	-0.74	-0.66	-0.95	-0.88	-0.91	-0.82	-0.96	-0.56	-0.4	EY2017	Finance and public services
female	0.63	1.3	0.97	0.47	0.93	1.89	0.38	1.03	1.06	2.08	2.25	2.12	1.94	3.13	3.55	2.33	2.05	0.43	2.9	2.87	2.66	4.27	EY2019	Finance and public services
female	2.85	1.3	0.97	0.94	2.34	1.06	4.04	1.03	1.48	0.35	0.86	2.5	1.94	1.47	2.49	1.35	1.69	0.43	2.9	1.6	2.02	3.6	EY2017	Finance and public services
female	-1.15	-0.64	0.22	0.47	0.93	0.64	-0.23	-0.87	-0.61	-0.94	-0.53	-0.17	-0.39	-0.18	-0.66	0.36	0.22	-0.91	-0.82	1.6	-0.56	-0.4	EY2017	Finance and public services
female	0.18	0.01	0.22	0	-0.47	0.64	0.38	0.55	0.65	0.79	0.16	0.21	1.01	0.92	-0.14	0.69	0.22	0.87	0.11	0.32	-0.56	-0.4	EY2019	Finance and public services
female	1.07	1.62	0.97	1.88	0.47	1.47	0.38	-0.39	1.48	1.65	0.16	1.74	1.47	-0.74	0.39	2.33	2.05	2.65	1.04	1.6	1.37	-0.4	EY2017	Finance and public services
female	0.63	1.62	2.1	0	0.93	1.89	0.99	1.03	1.48	2.08	0.16	2.12	2.87	0.37	3.02	1.35	1.32	2.2	1.97	2.45	0.08	0.27	EY2017	Finance and public services
female	1.52	0.98	1.35	1.41	0.47	1.06	-0.84	0.55	0.65	2.08	-0.53	0.21	-0.39	-0.18	1.44	0.36	0.59	1.32	1.97	2.45	-0.56	-0.4	EY2017	Finance and public services
male	-0.26	0.98	0.6	1.41	0	0.64	0.38	-0.87	1.9	0.35	-0.53	-0.55	-0.85	-0.74	-0.66	-0.95	-0.15	0.43	0.57	1.17	0.08	-0.4	EY2019	Finance and public services
male	-1.15	1.3	0.6	-0.48	-0.47	0.22	-0.84	0.08	-1.03	-0.51	-0.53	-0.17	-0.85	-0.74	-0.66	1.67	0.22	0.43	1.04	-0.11	0.08	-0.4	EY2018	Finance and public services
female	-0.26	1.3	0.22	-0.48	0	-1.04	-0.23	0.08	0.23	0.35	-0.53	0.21	-0.39	-0.74	-0.14	0.03	-0.15	-0.02	0.11	-0.53	-0.56	-0.4	EY2018	Finance and public services
female	0.18	0.01	0.22	0.94	0.47	0.22	-0.23	1.03	0.65	0.35	-0.53	0.97	1.01	0.37	0.92	0.03	0.59	0.87	0.11	0.32	0.08	-0.4	EY2019	Finance and public services
female	-0.26	-0.31	-0.16	-0.48	-0.47	0.22	-0.23	-0.87	-0.19	-0.08	-0.53	-0.55	-0.85	-0.74	-0.66	0.36	-0.51	-0.02	-0.36	-0.96	-0.56	-0.4	EY2019	Finance and public services
male	0.18	-0.64	0.97	0.94	0.47	0.22	-0.23	1.03	0.65	0.79	-0.53	0.97	0.08	0.37	-0.66	1.02	-0.15	0.87	-0.36	0.75	0.08	-0.4	EY2017	Finance and public services
female	-1.15	-1.28	1.72	0.94	-0.47	0.64	2.82	0.55	1.06	0.79	0.86	0.21	-0.85	1.47	4.6	0.69	0.22	-0.46	1.5	2.87	0.08	-0.4	EY2018	Finance and public services
female	0.63	0.01	0.22	-0.95	0.93	0.22	-0.84	1.03	0.23	0.35	0.16	0.21	-0.39	-0.18	-0.66	-0.29	0.95	-0.02	-0.36	-0.11	0.08	-0.4	EY2019	Finance and public services
female	0.18	0.65	0.22	0.94	0.93	0.22	1.6	1.03	0.65	0.35	0.16	0.21	0.54	1.47	-0.14	1.02	0.95	0.87	1.04	-0.53	0.08	-0.4	EY2017	Finance and public services
female	1.96	1.62	2.47	1.41	1.4	1.06	0.99	1.03	1.48	2.51	0.16	2.12	1.94	0.92	1.44	1.02	2.05	2.2	2.43	1.17	0.73	-0.4	EY2018	Finance and public services
female	3.29	1.94	1.72	0.94	1.4	1.89	0.38	1.5	0.23	0.35	0.86	2.12	1.01	0.92	2.49	0.03	0.95	0.87	2.9	0.32	2.02	-0.4	EY2017	Finance and public services
female	0.63	-1.28	-1.28	-0.95	-0.47	0.22	-0.23	-0.87	-1.03	1.22	-0.53	-0.93	-0.85	-0.74	-0.66	1.02	-0.88	-0.46	-0.82	-0.53	0.73	-0.4	EY2019	Finance and public services
female	0.63	0.01	-0.16	0.47	1.4	0.22	-0.84	-0.87	0.65	0.35	0.16	-0.17	0.08	-0.74	-0.66	0.69	-0.15	-0.02	-0.36	-0.11	0.08	-0.4	EY2017	Finance and public services
female	0.63	1.94	2.47	2.35	2.34	3.57	0.38	2.45	3.99	2.94	0.86	3.26	0.54	1.47	0.39	2.33	3.15	3.09	3.36	1.6	2.66	-0.4	EY2017	Finance and public services
female	-0.71	0.98	0.22	0.47	0.47	0.64	-0.23	0.08	0.23	-0.08	-0.53	0.59	1.47	0.92	0.39	2	1.32	2.65	1.5	2.45	0.08	-0.4	EY2017	Finance and public services
male	-0.71	0.65	-0.53	-0.95	0	0.64	0.38	0.55	1.06	-0.08	-0.53	-0.55	0.08	0.92	-0.66	0.36	0.22	-0.02	-0.36	1.17	0.73	-0.4	EY2017	Finance and public services
male	1.07	-0.31	1.35	1.41	0.47	0.64	1.6	1.98	1.06	2.08	0.86	1.74	1.94	1.47	2.49	1.35	-0.15	0.87	2.43	2.02	2.02	-0.4	EY2019	Finance and public services
female	1.52	0.33	0.97	2.35	4.22	2.31	1.6	2.45	2.32	0.79	1.55	2.88	0.08	1.47	3.55	2.33	1.69	1.32	2.43	1.6	2.02	2.94	EY2017	Finance and public services
male	0.63	0.33	0.6	0.94	1.4	1.06	-0.23	1.03	1.06	1.22	-0.53	0.59	1.47	-0.74	2.49	-0.95	0.95	0.43	1.97	2.02	0.08	0.27	EY2019	Finance and public services
female	1.52	1.94	2.47	0	-0.47	1.89	-0.84	-0.39	0.23	0.35	0.16	0.97	1.47	-0.74	-0.66	-0.62	0.95	0.87	1.04	0.75	0.08	-0.4	EY2019	Finance and public services
female	1.52	1.94	2.85	1.88	1.4	2.31	2.21	1.03	1.48	2.08	-0.53	1.74	1.01	2.03	1.44	2.66	3.15	1.32	2.9	0.75	2.66	0.94	EY2017	Finance and public services
female	-0.71	0.98	0.22	0.47	0.47	0.64	-0.23	0.08	0.23	-0.08	-0.53	0.59	1.47	0.92	0.39	2	1.32	2.65	1.5	2.45	0.08	-0.4	EY2017	Finance and public services
male	0.18	0.98	0.6	0.47	0.93	1.47	0.38	-0.39	0.23	-0.08	0.16	1.35	0.54	-0.18	-0.66	2.66	1.32	0.87	-0.82	0.75	-0.56	-0.4	EY2017	Finance and public services
female	1.52	1.94	2.85	1.88	1.4	2.31	2.21	1.03	1.48	2.08	-0.53	1.74	1.01	2.03	1.44	2.66	3.15	1.32	2.9	0.75	2.66	0.94	EY2017	Finance and public services
female	1.07	1.94	1.72	2.35	3.28	1.47	0.38	4.35	3.16	4.23	1.55	2.12	3.34	2.03	-0.14	1.35	2.79	3.98	1.97	2.45	0.73	2.27	EY2019	Finance and public services
male	0.18	0.01	0.22	-0.48	0.93	-0.2	-0.84	1.03	-0.19	0.79	0.16	0.59	1.01	-0.18	-0.66	0.36	0.95	0.43	0.57	0.75	-0.56	-0.4	EY2017	Finance and public services
female	0.18	1.3	0.22	0.94	0	1.06	0.99	1.5	1.48	1.65	0.16	1.35	1.47	0.92	1.44	2	0.95	1.76	1.97	1.6	-0.56	-0.4	EY2018	Finance and public services
female	0.63	1.62	2.1	0	0.93	1.89	0.99	1.03	1.48	2.08	0.16	2.12	2.87	0.37	3.02	1.35	1.32	2.2	1.97	2.45	0.08	0.27	EY2017	Finance and public services
male	-0.71	0.98	-0.16	-0.48	0	-1.04	-0.23	-0.39	-0.61	-0.08	0.16	-0.55	-0.85	-0.18	-0.66	-0.29	-0.88	-0.91	-0.82	-0.96	-0.56	-0.4	EY2018	Finance and public services
male	1.96	1.3	2.1	1.88	1.4	2.73	0.38	2.45	2.74	1.65	-0.53	2.12	1.01	1.47	0.39	1.35	2.42	1.32	3.36	1.6	0.08	0.27	EY2018	Finance and public services
male	1.07	0.65	0.6	0.47	0.93	0.22	-0.23	0.55	0.23	0.35	-0.53	-0.17	0.54	0.92	-0.66	-0.62	0.22	1.32	-0.82	0.32	-0.56	0.27	EY2017	Finance and public services
female	-1.15	-0.64	0.22	0.47	0.93	0.64	-0.23	-0.87	-0.61	-0.94	-0.53	-0.17	-0.39	-0.18	-0.66	0.36	0.22	-0.91	-0.82	1.6	-0.56	-0.4	EY2017	Finance and public services
female	-0.26	0.65	0.6	-0.48	0	1.06	-0.84	-0.39	0.65	-0.51	-0.53	-0.93	1.94	-0.18	-0.14	1.67	0.95	0.87	1.04	1.17	0.73	-0.4	EY2017	Finance and public services
male	1.07	-0.31	1.35	1.41	0.47	0.64	1.6	1.98	1.06	2.08	0.86	1.74	1.94	1.47	2.49	1.35	-0.15	0.87	2.43	2.02	2.02	-0.4	EY2019	Finance and public services
male	0.18	0.33	0.22	0	0	0.22	-0.84	-0.87	-1.03	-0.51	-0.53	-0.93	-0.39	-0.74	-0.66	0.69	0.59	-0.46	-0.82	-0.96	-0.56	-0.4	EY2018	Finance and public services
female	1.07	1.3	0.97	-0.48	0.93	0.64	0.38	1.03	1.9	0.79	0.16	0.97	1.94	2.03	-0.14	1.02	1.69	1.76	1.5	1.17	2.02	-0.4	EY2018	Finance and public services
female	-0.26	0.65	1.35	-0.95	0	0.64	-0.23	0.55	0.65	0.35	0.16	0.97	1.47	-0.18	-0.14	1.02	0.95	0.87	0.11	-0.53	0.08	0.27	EY2019	Finance and public services
female	0.18	0.33	0.6	0.47	0.47	0.64	0.99	1.03	0.23	-0.08	1.55	0.59	0.54	1.47	-0.14	0.36	0.95	0.87	0.57	0.32	0.73	0.94	EY2019	Finance and public services
female	-0.71	0.65	-0.16	0	-0.47	0.22	0.38	-0.87	0.23	0.35	-0.53	-0.55	1.01	-0.74	-0.66	1.35	-0.51	2.2	0.11	1.17	-0.56	-0.4	EY2018	Finance and public services
female	-0.26	0.65	0.6	-0.95	0.47	-1.04	-0.84	0.08	-1.03	-0.51	-0.53	-0.55	0.08	-0.74	-0.66	0.03	-0.15	-0.91	-0.82	-0.53	-0.56	-0.4	EY2019	Finance and public services
female	1.52	0.98	1.35	1.41	0.47	1.06	-0.84	0.55	0.65	2.08	-0.53	0.21	-0.39	-0.18	1.44	0.36	0.59	1.32	1.97	2.45	-0.56	-0.4	EY2017	Finance and public services
female	-0.26	0.33	0.97	1.41	2.34	2.31	0.38	0.08	1.48	1.22	0.86	0.59	-0.39	0.37	1.97	0.69	-0.15	0.43	1.04	1.17	0.73	2.94	EY2017	Finance and public services
female	2.85	1.94	2.47	-0.95	0.93	1.06	-0.84	1.03	1.9	2.51	0.86	1.35	3.34	-0.18	-0.14	2.66	2.42	3.54	2.43	2.02	1.37	2.27	EY2019	Finance and public services
female	0.63	2.59	2.85	-0.95	1.4	1.06	0.99	0.08	1.9	2.08	-0.53	2.5	0.08	1.47	1.97	3.64	3.52	1.76	2.43	2.45	-0.56	-0.4	EY2019	Finance and public services
female	0.64	1.56	0.39	0.4	-1.04	0.5	-0.27	-0.45	-0.22	0.2	0.17	-0.25	-0.9	-0.24	-0.14	-1.08	0.16	-0.53	-0.44	-1.06	-0.58	-0.41	EY2017	Finance and public services
male	-0.26	0.33	0.97	0.94	0	0.22	-0.23	0.08	0.23	1.22	-0.53	0.21	-0.39	-0.74	-0.14	0.36	-0.15	0.43	0.57	-0.11	-0.56	-0.4	EY2017	Finance and public services
female	0.63	0.98	-0.16	0.94	2.34	1.89	0.38	1.98	1.9	2.51	0.86	1.35	0.54	3.13	-0.66	0.69	0.59	1.32	1.5	1.6	0.73	2.94	EY2017	Finance and public services
female	-0.26	-0.64	-0.16	0.94	-0.94	-1.04	-0.84	-0.39	1.06	-0.94	0.16	-0.55	1.01	0.92	-0.66	2.66	-0.51	-0.02	-0.82	-0.11	-0.56	0.27	EY2017	Finance and public services
male	-0.26	0.65	0.97	0.94	0	0.22	0.38	1.5	1.9	-0.08	-0.53	0.97	1.01	0.92	-0.66	2.33	1.32	1.76	0.11	-0.53	-0.56	-0.4	EY2019	Finance and public services
female	1.52	1.94	2.85	1.88	1.4	2.31	2.21	1.03	1.48	2.08	-0.53	1.74	1.01	2.03	1.44	2.66	3.15	1.32	2.9	0.75	2.66	0.94	EY2017	Finance and public services
female	-0.26	0.98	0.97	0.47	-0.94	0.22	-0.84	-0.39	-0.19	-0.51	-0.53	0.21	-0.85	-0.74	-0.66	0.03	-0.51	0.87	0.57	0.75	0.08	-0.4	EY2018	Finance and public services
male	-0.26	0.65	0.22	0	0.47	-0.62	-0.23	1.03	-0.19	-0.08	0.16	-0.93	-0.39	-0.18	1.97	0.36	-0.15	-0.46	-0.82	3.3	1.37	-0.4	EY2019	Finance and public services
female	0.63	1.3	0.6	1.41	0.93	1.47	0.99	1.03	1.06	1.65	1.55	1.74	1.94	0.92	1.44	2.33	1.69	1.76	2.43	1.6	1.37	-0.4	EY2017	Finance and public services
female	-0.26	0.01	-0.91	0.47	0.47	1.47	-0.23	-0.87	1.48	0.79	0.16	0.21	0.08	-0.74	0.39	0.36	-0.15	1.32	0.11	1.6	0.08	-0.4	EY2017	Finance and public services
female	0.18	0.01	0.22	-0.48	0	-0.62	0.38	-0.87	-1.03	-0.94	-0.53	-0.55	0.08	-0.74	0.39	-0.29	-0.51	-0.46	-0.82	-0.11	0.08	-0.4	EY2018	Finance and public services
female	1.52	1.3	1.72	-0.95	0.93	0.64	-0.23	0.08	0.23	1.65	-0.53	0.97	1.94	-0.74	0.92	1.35	0.95	3.09	1.97	2.45	-0.56	0.27	EY2019	Finance and public services
female	0.63	0.33	0.6	1.41	0	-0.2	-0.23	0.08	-0.19	-0.08	-0.53	0.21	0.08	0.37	-0.14	0.36	-0.15	-0.46	-0.36	-0.53	-0.56	-0.4	EY2019	Finance and public services
female	1.52	1.94	1.72	-0.95	0.47	0.22	-0.84	1.5	0.23	1.65	-0.53	2.12	1.47	0.37	-0.66	0.69	2.79	-0.91	-0.36	0.32	-0.56	-0.4	EY2017	Finance and public services
female	-0.71	0.01	0.22	-0.95	-0.94	-1.04	0.99	-0.87	-1.03	-0.94	-0.53	-0.55	-0.85	-0.74	-0.66	-0.95	-0.88	-0.02	-0.82	0.32	-0.56	-0.4	EY2017	Finance and public services
male	1.52	0.01	0.97	-0.95	0.93	0.22	-0.84	1.03	1.06	-0.08	-0.53	0.59	-0.39	-0.18	-0.66	1.02	-0.51	0.43	-0.36	0.75	0.73	-0.4	EY2019	Finance and public services
female	-0.71	0.65	0.22	-0.95	0	0.22	-0.84	0.55	0.65	1.22	0.16	0.21	0.08	0.37	-0.14	1.02	1.69	0.43	0.57	0.75	0.08	-0.4	EY2017	Finance and public services
female	0.18	0.65	0.22	0.94	0.93	0.22	1.6	1.03	0.65	0.35	0.16	0.21	0.54	1.47	-0.14	1.02	0.95	0.87	1.04	-0.53	0.08	-0.4	EY2017	Finance and public services
male	0.63	0.33	0.6	0.94	0.93	0.22	1.6	1.03	1.9	2.51	2.25	0.97	1.47	1.47	1.44	1.02	0.95	1.32	1.04	2.02	2.02	2.27	EY2018	Finance and public services
male	-0.26	0.98	0.22	0.47	0.93	1.06	-0.23	0.55	2.32	1.22	0.16	1.74	0.54	3.13	1.97	1.67	1.69	2.2	1.04	1.17	-0.56	-0.4	EY2019	Finance and public services
male	1.07	1.62	2.47	0.47	1.87	2.73	1.6	1.5	3.16	1.22	2.25	3.64	1.47	2.03	-0.66	2.99	3.15	2.65	3.36	0.75	1.37	3.6	EY2017	Finance and public services
female	-0.26	0.65	-0.16	-0.48	0	0.64	-0.84	-0.39	0.65	0.35	0.16	-0.17	1.94	-0.74	-0.66	1.35	0.59	1.32	0.11	-0.96	-0.56	-0.4	EY2017	Finance and public services
female	-1.15	-0.31	-0.53	0	-0.47	-0.62	-0.23	-0.87	-0.19	-0.94	-0.53	-0.55	-0.39	-0.74	-0.14	-0.95	-0.51	-0.91	-0.82	-0.96	-0.56	-0.4	EY2018	Finance and public services
female	0.63	0.98	1.35	0.47	1.4	1.47	0.38	1.98	0.65	-0.51	0.16	0.97	-0.39	-0.18	-0.66	-0.29	0.22	-0.02	-0.36	-0.11	0.08	-0.4	EY2018	Finance and public services
female	0.18	1.3	0.22	0.94	0	1.06	0.99	1.5	1.48	1.65	0.16	1.35	1.47	0.92	1.44	2	0.95	1.76	1.97	1.6	-0.56	-0.4	EY2018	Finance and public services
female	1.07	-0.64	0.97	-0.48	0	1.06	0.99	0.55	1.06	1.65	0.16	0.97	1.01	0.92	-0.66	2.33	0.95	1.32	0.57	1.17	1.37	-0.4	EY2017	Finance and public services
male	0.18	0.98	-0.16	-0.95	0.93	0.22	-0.23	1.5	0.65	0.79	-0.53	0.97	0.54	0.37	1.97	0.69	0.59	0.87	0.57	0.75	0.08	-0.4	EY2019	Finance and public services
male	-0.71	0.01	0.22	0.94	0.93	0.64	0.38	1.03	1.06	-0.51	-0.53	0.97	-0.85	0.92	-0.66	0.69	0.22	0.87	0.11	0.75	0.08	-0.4	EY2017	Finance and public services
male	-0.26	0.98	0.22	0.47	0.93	1.06	-0.23	0.55	2.32	1.22	0.16	1.74	0.54	3.13	1.97	1.67	1.69	2.2	1.04	1.17	-0.56	-0.4	EY2019	Finance and public services
female	1.52	0.98	1.72	-0.95	1.87	0.64	0.99	-0.87	1.06	2.08	-0.53	0.59	2.87	-0.74	-0.66	2.99	-0.15	2.65	0.57	-0.96	-0.56	-0.4	EY2018	Finance and public services
male	-1.15	-1.28	-1.28	-0.95	-0.94	-1.04	-0.84	-0.87	-1.03	-0.94	-0.53	-0.93	-0.85	-0.74	-0.66	-0.95	-0.88	-0.91	-0.82	-0.96	-0.56	-0.4	EY2018	Finance and public services
male	-1.15	-1.28	-0.53	0	0	2.73	0.38	1.03	0.23	3.37	-0.53	1.35	2.4	0.92	-0.66	1.02	2.05	2.65	1.04	1.6	2.02	3.6	EY2017	Finance and public services
female	-0.71	1.3	1.35	0	0	1.47	-0.84	1.03	1.06	0.35	-0.53	-0.17	0.54	-0.18	-0.66	1.35	1.69	-0.02	0.57	0.75	-0.56	-0.4	EY2019	Finance and public services
female	1.07	0.01	0.97	0.47	0.93	1.47	-0.23	1.03	0.23	0.79	0.16	0.97	1.01	0.37	-0.14	0.69	0.22	0.43	0.57	0.32	0.08	-0.4	EY2017	Finance and public services
female	-0.71	0.33	0.97	1.41	-0.47	0.22	0.38	-0.39	-0.61	1.65	-0.53	0.21	0.08	-0.18	-0.66	1.67	0.59	-0.91	1.04	2.02	-0.56	-0.4	EY2019	Finance and public services
female	-0.71	-0.31	0.97	1.41	-0.47	-0.2	-0.84	1.5	0.23	-0.51	-0.53	0.59	0.08	0.37	-0.66	0.36	0.22	0.43	-0.82	-0.11	-0.56	-0.4	EY2017	Finance and public services
male	0.18	1.62	0.97	0.47	0.93	-0.2	0.99	0.55	-0.19	-0.08	-0.53	-0.17	-0.39	-0.18	-0.14	1.02	-0.51	0.43	0.11	-0.11	-0.56	-0.4	EY2018	Finance and public services
male	-0.26	0.01	0.97	1.41	-0.47	0.64	-0.23	-0.87	0.65	0.35	0.16	-0.55	-0.39	-0.74	-0.66	1.02	-0.15	0.87	0.11	0.75	0.73	-0.4	EY2019	Finance and public services
male	-1.15	-1.28	-0.53	0	0	2.73	0.38	1.03	0.23	3.37	-0.53	1.35	2.4	0.92	-0.66	1.02	2.05	2.65	1.04	1.6	2.02	3.6	EY2017	Finance and public services
male	-1.15	-1.28	-1.28	-0.95	-0.94	1.06	-0.84	0.08	1.06	1.65	1.55	1.35	1.47	0.92	1.97	0.36	0.95	1.32	1.97	1.17	1.37	-0.4	EY2018	Finance and public services
female	0.63	1.3	0.22	0	0.93	0.64	-0.23	-0.87	-0.19	0.79	-0.53	-0.55	-0.39	-0.74	-0.66	0.03	-0.15	-0.02	-0.36	-0.11	-0.56	-0.4	EY2017	Finance and public services
male	0.63	0.33	0.6	0.94	1.4	1.06	-0.23	1.03	1.06	1.22	-0.53	0.59	1.47	-0.74	2.49	-0.95	0.95	0.43	1.97	2.02	0.08	0.27	EY2019	Finance and public services
female	1.52	0.33	0.97	2.35	4.22	2.31	1.6	2.45	2.32	0.79	1.55	2.88	0.08	1.47	3.55	2.33	1.69	1.32	2.43	1.6	2.02	2.94	EY2017	Finance and public services
female	0.63	1.3	2.47	-0.48	0.93	0.22	-0.84	-0.87	-0.19	-0.51	-0.53	0.59	-0.39	-0.74	-0.66	0.03	0.59	-0.02	-0.82	-0.96	-0.56	-0.4	EY2019	Finance and public services
female	0.18	0.01	0.22	-0.48	0	-0.62	0.38	-0.87	-1.03	-0.94	-0.53	-0.55	0.08	-0.74	0.39	-0.29	-0.51	-0.46	-0.82	-0.11	0.08	-0.4	EY2018	Finance and public services
female	1.07	0.01	0.97	0.47	0.93	1.47	-0.23	1.03	0.23	0.79	0.16	0.97	1.01	0.37	-0.14	0.69	0.22	0.43	0.57	0.32	0.08	-0.4	EY2017	Finance and public services
male	-1.15	-1.28	-0.91	1.41	0	0.64	-0.23	1.03	-0.61	1.22	-0.53	0.21	0.08	-0.74	-0.14	-0.95	-0.15	0.43	0.11	-0.96	1.37	-0.4	EY2017	Finance and public services
male	2.4	0.65	2.47	-0.48	0.47	1.47	-0.23	0.55	0.65	0.79	1.55	0.21	0.08	0.37	-0.14	2	-0.15	0.43	0.57	-0.11	0.08	-0.4	EY2017	Finance and public services
female	1.07	0.01	0.97	0.47	0.93	1.47	-0.23	1.03	0.23	0.79	0.16	0.97	1.01	0.37	-0.14	0.69	0.22	0.43	0.57	0.32	0.08	-0.4	EY2017	Finance and public services
female	0.18	0.65	1.72	0	1.87	1.47	-0.23	1.03	-0.19	1.22	-0.53	-0.55	0.54	-0.18	-0.14	-0.95	1.69	-0.02	0.57	-0.11	0.08	-0.4	EY2019	Finance and public services
male	-1.15	0.98	-0.53	-0.48	-0.94	-1.04	-0.84	-0.87	-0.61	-0.51	-0.53	-0.93	0.54	-0.18	-0.66	-0.95	-0.15	-0.02	0.11	-0.53	0.08	-0.4	EY2017	Finance and public services
female	1.07	0.01	-0.16	-0.95	-0.47	0.64	-0.23	-0.39	0.23	0.35	-0.53	0.59	1.01	-0.74	-0.66	1.02	0.22	0.87	0.11	-0.11	0.08	-0.4	EY2017	Finance and public services
female	-0.71	-0.31	0.97	1.41	-0.47	-0.2	-0.84	1.5	0.23	-0.51	-0.53	0.59	0.08	0.37	-0.66	0.36	0.22	0.43	-0.82	-0.11	-0.56	-0.4	EY2017	Finance and public services
female	0.63	-1.28	-1.28	-0.95	-0.47	0.22	-0.23	-0.87	-1.03	1.22	-0.53	-0.93	-0.85	-0.74	-0.66	1.02	-0.88	-0.46	-0.82	-0.53	0.73	-0.4	EY2019	Finance and public services
female	-1.15	-0.31	-0.53	0	-0.47	-0.62	-0.23	-0.87	-0.19	-0.94	-0.53	-0.55	-0.39	-0.74	-0.14	-0.95	-0.51	-0.91	-0.82	-0.96	-0.56	-0.4	EY2018	Finance and public services
female	1.52	0.33	0.97	2.35	4.22	2.31	1.6	2.45	2.32	0.79	1.55	2.88	0.08	1.47	3.55	2.33	1.69	1.32	2.43	1.6	2.02	2.94	EY2017	Finance and public services
male	-0.26	-0.31	0.22	0	-0.47	0.22	-0.84	-0.39	0.23	-0.94	-0.53	-0.55	-0.85	-0.18	-0.66	2	-0.15	-0.46	-0.36	-0.53	-0.56	-0.4	EY2017	Finance and public services
female	0.63	1.3	0.97	1.41	0.47	1.06	0.38	-0.39	1.9	1.22	-0.53	-0.55	-0.39	0.92	1.44	2.33	0.22	0.87	0.57	-0.96	-0.56	-0.4	EY2018	Finance and public services
female	1.52	2.27	2.1	0	2.34	1.47	0.38	2.45	1.48	0.79	0.16	2.5	0.08	0.92	-0.66	1.67	2.05	2.2	1.5	2.02	-0.56	-0.4	EY2017	Finance and public services
female	-1.15	-0.31	-0.91	-0.95	-0.47	0.64	0.99	-0.39	0.23	0.79	-0.53	-0.17	0.54	-0.74	0.39	2.33	-0.51	-0.46	-0.36	-0.53	-0.56	-0.4	EY2018	Finance and public services
female	1.96	2.27	2.47	3.3	2.81	2.31	2.21	2.92	2.32	2.08	0.86	2.12	2.4	2.58	3.02	1.35	2.05	1.76	2.43	2.02	1.37	2.27	EY2019	Finance and public services
female	0.63	1.3	0.97	1.41	0.47	1.06	0.38	-0.39	1.9	1.22	-0.53	-0.55	-0.39	0.92	1.44	2.33	0.22	0.87	0.57	-0.96	-0.56	-0.4	EY2018	Finance and public services
female	-0.71	0.65	0.22	-0.95	0	0.22	-0.84	0.55	0.65	1.22	0.16	0.21	0.08	0.37	-0.14	1.02	1.69	0.43	0.57	0.75	0.08	-0.4	EY2017	Finance and public services
female	0.63	0.98	1.35	2.35	1.87	2.31	1.6	1.5	2.32	0.79	2.25	0.97	1.01	2.03	1.44	1.35	1.32	2.2	2.43	1.6	2.66	2.94	EY2019	Finance and public services
female	1.07	0.65	1.72	0.47	1.4	1.89	0.38	1.5	1.06	0.35	-0.53	1.35	1.01	-0.74	2.49	-0.62	1.32	1.32	1.5	2.02	0.08	-0.4	EY2019	Finance and public services
male	1.52	0.01	0.97	-0.95	0.93	0.22	-0.84	1.03	1.06	-0.08	-0.53	0.59	-0.39	-0.18	-0.66	1.02	-0.51	0.43	-0.36	0.75	0.73	-0.4	EY2019	Finance and public services
female	-0.71	0.65	-0.16	0	-0.47	0.22	0.38	-0.87	0.23	0.35	-0.53	-0.55	1.01	-0.74	-0.66	1.35	-0.51	2.2	0.11	1.17	-0.56	-0.4	EY2018	Finance and public services
female	0.63	0.01	-0.16	0.47	1.4	0.22	-0.84	-0.87	0.65	0.35	0.16	-0.17	0.08	-0.74	-0.66	0.69	-0.15	-0.02	-0.36	-0.11	0.08	-0.4	EY2017	Finance and public services
male	-1.15	-1.28	-0.53	0	0	2.73	0.38	1.03	0.23	3.37	-0.53	1.35	2.4	0.92	-0.66	1.02	2.05	2.65	1.04	1.6	2.02	3.6	EY2017	Finance and public services
male	2.4	0.65	2.47	-0.48	0.47	1.47	-0.23	0.55	0.65	0.79	1.55	0.21	0.08	0.37	-0.14	2	-0.15	0.43	0.57	-0.11	0.08	-0.4	EY2017	Finance and public services
female	1.07	0.65	0.6	0.94	0.47	1.06	1.6	1.5	1.06	1.65	2.25	1.35	1.94	1.47	1.44	0.69	1.32	0.87	1.5	1.17	-0.56	-0.4	EY2017	Finance and public services
female	1.52	1.94	0.6	1.41	1.4	1.47	2.21	0.55	2.32	1.65	0.86	2.5	2.4	1.47	1.44	2.33	2.42	1.76	2.43	2.45	1.37	1.6	EY2019	Finance and public services
male	1.96	2.27	2.47	1.41	0.93	0.64	-0.84	1.98	1.06	1.65	0.16	2.12	0.54	0.37	1.97	1.67	2.05	1.76	1.97	2.45	3.95	2.94	EY2018	Finance and public services
female	0.63	0.98	1.72	2.83	1.87	1.06	2.21	1.03	0.65	0.79	1.55	1.35	1.01	1.47	1.44	0.69	1.32	0.87	1.04	1.17	2.02	0.94	EY2018	Finance and public services
female	1.07	0.01	1.72	-0.48	0.93	1.06	0.38	1.5	1.06	-0.08	0.16	-0.17	-0.85	0.92	1.44	2	-0.51	-0.46	0.11	2.02	1.37	4.27	EY2017	Finance and public services
female	-0.26	-0.96	-0.53	-0.95	-0.94	-0.2	0.38	-0.87	-0.61	-0.51	-0.53	-0.93	-0.85	-0.74	0.39	-0.95	-0.88	-0.91	-0.36	0.75	-0.56	-0.4	EY2017	Finance and public services
female	-0.26	0.01	-0.91	0.47	0.47	1.47	-0.23	-0.87	1.48	0.79	0.16	0.21	0.08	-0.74	0.39	0.36	-0.15	1.32	0.11	1.6	0.08	-0.4	EY2017	Finance and public services
male	-1.15	0.01	-1.28	-0.48	-0.47	0.64	-0.23	0.55	-0.19	-0.51	-0.53	-0.93	-0.85	-0.74	-0.66	-0.95	-0.51	-0.46	0.11	-0.53	-0.56	-0.4	EY2017	Finance and public services
male	1.07	0.33	1.35	0.94	1.4	0.64	0.99	1.5	1.06	0.79	0.86	1.35	1.01	-0.18	-0.66	1.02	0.95	-0.02	0.57	0.32	0.73	0.27	EY2019	Finance and public services
female	-0.26	1.3	0.22	-0.48	0	-1.04	-0.23	0.08	0.23	0.35	-0.53	0.21	-0.39	-0.74	-0.14	0.03	-0.15	-0.02	0.11	-0.53	-0.56	-0.4	EY2018	Finance and public services
female	0.18	-0.64	-0.53	0	2.81	-0.62	0.38	1.03	0.23	-0.51	-0.53	-0.17	-0.85	-0.18	0.92	0.36	-0.15	-0.46	-0.36	-0.11	-0.56	0.94	EY2019	Finance and public services
female	1.96	0.65	1.35	-0.95	0	-0.62	-0.23	-0.87	1.06	1.22	-0.53	0.21	1.01	-0.18	0.39	0.69	0.59	1.32	1.5	0.32	-0.56	-0.4	EY2019	Finance and public services
female	0.63	0.33	0.6	1.41	0	-0.2	-0.23	0.08	-0.19	-0.08	-0.53	0.21	0.08	0.37	-0.14	0.36	-0.15	-0.46	-0.36	-0.53	-0.56	-0.4	EY2019	Finance and public services
female	2.85	1.62	1.72	0.47	1.4	1.47	-0.84	1.5	-0.19	-0.08	-0.53	0.21	-0.39	-0.18	-0.66	2.33	0.59	2.2	-0.36	-0.11	-0.56	-0.4	EY2017	Finance and public services
female	-1.15	-0.64	-1.28	0	-0.94	0.22	-0.23	-0.87	-0.61	-0.94	-0.53	-0.93	-0.85	-0.74	-0.66	-0.62	-0.88	-0.91	-0.82	-0.96	-0.56	-0.4	EY2017	Finance and public services
male	1.52	1.3	0.97	-0.95	0	1.47	0.38	2.92	1.48	0.79	-0.53	0.97	1.94	-0.74	-0.66	1.67	1.69	0.43	2.43	-0.96	2.66	0.94	EY2017	Finance and public services
female	1.07	1.3	1.35	0.94	2.34	1.06	0.38	1.03	1.06	1.22	0.16	0.59	0.54	0.92	-0.14	-0.62	0.59	0.43	1.04	-0.53	0.73	-0.4	EY2019	Finance and public services
female	-0.26	0.98	0.97	0.47	-0.94	0.22	-0.84	-0.39	-0.19	-0.51	-0.53	0.21	-0.85	-0.74	-0.66	0.03	-0.51	0.87	0.57	0.75	0.08	-0.4	EY2018	Finance and public services
female	-1.15	-0.31	-0.91	-0.95	-0.47	0.64	0.99	-0.39	0.23	0.79	-0.53	-0.17	0.54	-0.74	0.39	2.33	-0.51	-0.46	-0.36	-0.53	-0.56	-0.4	EY2018	Finance and public services
female	0.63	0.65	0.97	-0.95	0.93	1.47	-0.23	0.55	0.65	1.65	-0.53	1.74	0.54	0.37	1.44	1.67	2.05	0.87	0.57	1.17	-0.56	-0.4	EY2017	Finance and public services
female	-0.71	-0.31	0.22	-0.95	-0.47	-0.2	-0.23	-0.87	-0.61	-0.51	-0.53	0.21	-0.85	-0.18	-0.66	1.02	0.59	-0.02	1.04	-0.53	-0.56	-0.4	EY2017	Finance and public services
female	-0.71	0.98	0.22	0.47	0.47	0.64	-0.23	0.08	0.23	-0.08	-0.53	0.59	1.47	0.92	0.39	2	1.32	2.65	1.5	2.45	0.08	-0.4	EY2017	Finance and public services
female	1.07	0.01	1.35	0.94	0.93	-0.62	0.99	-0.87	-1.03	-0.08	0.16	-0.93	-0.85	-0.18	2.49	0.69	-0.88	-0.46	-0.36	0.32	-0.56	-0.4	EY2017	Finance and public services
female	1.07	0.65	0.6	0.94	0.47	1.06	1.6	1.5	1.06	1.65	2.25	1.35	1.94	1.47	1.44	0.69	1.32	0.87	1.5	1.17	-0.56	-0.4	EY2017	Finance and public services
female	1.07	0.65	0.97	0.47	1.87	0.64	1.6	1.03	1.06	0.79	-0.53	0.97	1.01	0.37	1.44	1.35	0.95	0.87	1.04	0.75	2.02	-0.4	EY2018	Finance and public services
female	1.52	0.98	1.72	-0.95	1.87	0.64	0.99	-0.87	1.06	2.08	-0.53	0.59	2.87	-0.74	-0.66	2.99	-0.15	2.65	0.57	-0.96	-0.56	-0.4	EY2018	Finance and public services
female	1.52	0.98	1.35	1.41	0.47	1.06	-0.84	0.55	0.65	2.08	-0.53	0.21	-0.39	-0.18	1.44	0.36	0.59	1.32	1.97	2.45	-0.56	-0.4	EY2017	Finance and public services
male	1.96	2.27	2.47	1.41	0.93	0.64	-0.84	1.98	1.06	1.65	0.16	2.12	0.54	0.37	1.97	1.67	2.05	1.76	1.97	2.45	3.95	2.94	EY2018	Finance and public services
male	0.63	0.33	0.22	0.47	0.47	0.64	-0.23	1.03	-0.61	0.79	0.16	-0.17	0.08	0.92	-0.14	0.36	-0.15	-0.46	0.11	-0.96	0.08	-0.4	EY2017	Finance and public services
male	-0.71	0.01	0.22	0.94	0.93	0.64	0.38	1.03	1.06	-0.51	-0.53	0.97	-0.85	0.92	-0.66	0.69	0.22	0.87	0.11	0.75	0.08	-0.4	EY2017	Finance and public services
female	-0.71	1.3	0.22	-0.95	0.47	1.06	-0.23	0.08	1.06	0.35	-0.53	1.74	1.47	0.92	-0.66	0.03	1.69	2.2	1.04	0.32	-0.56	-0.4	EY2017	Finance and public services
female	0.18	1.3	1.72	-0.95	0.93	-0.62	-0.23	-0.39	0.23	-0.08	-0.53	-0.17	-0.39	-0.18	-0.14	2.33	0.22	0.87	0.57	0.32	0.08	-0.4	EY2017	Finance and public services
female	0.63	0.01	0.22	-0.95	0.93	0.22	-0.84	1.03	0.23	0.35	0.16	0.21	-0.39	-0.18	-0.66	-0.29	0.95	-0.02	-0.36	-0.11	0.08	-0.4	EY2019	Finance and public services
male	0.18	1.62	0.97	0.47	0.93	-0.2	0.99	0.55	-0.19	-0.08	-0.53	-0.17	-0.39	-0.18	-0.14	1.02	-0.51	0.43	0.11	-0.11	-0.56	-0.4	EY2018	Finance and public services
female	0.63	0.98	1.35	0.47	1.4	1.47	0.38	1.98	0.65	-0.51	0.16	0.97	-0.39	-0.18	-0.66	-0.29	0.22	-0.02	-0.36	-0.11	0.08	-0.4	EY2018	Finance and public services
male	3.74	1.3	0.22	2.35	1.4	2.73	2.21	1.03	1.48	1.22	0.16	1.74	2.4	0.92	1.44	2.33	2.42	1.76	1.5	1.17	2.02	2.94	EY2019	Finance and public services
female	0.63	1.3	0.6	1.41	0.93	1.47	0.99	1.03	1.06	1.65	1.55	1.74	1.94	0.92	1.44	2.33	1.69	1.76	2.43	1.6	1.37	-0.4	EY2017	Finance and public services
male	1.96	0.98	0.6	2.35	1.87	0.64	-0.84	1.5	1.06	0.79	0.16	0.97	1.01	1.47	-0.14	0.69	1.32	0.87	0.57	0.75	0.73	0.27	EY2019	Finance and public services
female	0.63	2.27	1.35	2.35	1.4	1.89	1.6	1.98	2.32	2.51	0.86	3.26	2.4	0.92	1.44	2.33	2.05	1.76	2.43	2.87	-0.56	0.27	EY2018	Finance and public services
male	0.63	0.98	-0.16	-0.48	-0.47	0.22	-0.23	0.55	0.65	0.35	-0.53	0.59	-0.39	0.37	0.39	0.69	0.59	0.43	0.57	0.32	1.37	-0.4	EY2018	Finance and public services
female	-1.15	0.33	-0.53	-0.95	-0.47	0.22	-0.84	-0.87	2.32	-0.94	3.64	-0.17	-0.85	0.37	-0.66	2	-0.51	-0.02	1.04	0.75	-0.56	-0.4	EY2019	Finance and public services
female	-0.71	0.65	0.22	0.47	2.34	2.31	0.99	-0.39	0.23	0.35	-0.53	-0.17	-0.85	0.37	-0.66	-0.95	-0.51	-0.91	-0.82	-0.96	-0.56	-0.4	EY2017	Finance and public services
male	-1.15	-1.28	-1.28	-0.95	-0.94	1.06	-0.84	0.08	1.06	1.65	1.55	1.35	1.47	0.92	1.97	0.36	0.95	1.32	1.97	1.17	1.37	-0.4	EY2018	Finance and public services
female	0.18	-0.64	1.35	0	-0.47	0.64	-0.84	-0.39	-0.61	-0.51	-0.53	-0.55	-0.85	-0.74	1.44	-0.62	-0.15	-0.46	-0.36	1.17	0.08	2.27	EY2019	Finance and public services
female	0.63	1.3	0.97	0.47	0.93	1.89	0.38	1.03	1.06	2.08	2.25	2.12	1.94	3.13	3.55	2.33	2.05	0.43	2.9	2.87	2.66	4.27	EY2019	Finance and public services
female	-0.71	0.65	-0.16	0	-0.94	0.22	-0.23	-0.39	-0.19	0.35	-0.53	-0.55	-0.39	-0.18	-0.66	0.69	-0.88	-0.46	-0.36	1.6	0.73	-0.4	EY2018	Finance and public services
male	0.18	0.65	0.97	-0.95	-0.94	-1.04	-0.84	-0.87	-0.19	0.79	-0.53	-0.17	-0.85	-0.74	-0.66	1.35	-0.88	-0.02	-0.82	-0.96	-0.56	-0.4	EY2017	Finance and public services
male	0.18	0.33	0.97	-0.95	-0.47	1.06	-0.23	-0.87	-0.61	0.79	-0.53	0.59	1.47	-0.74	-0.66	1.02	1.69	1.32	0.57	-0.96	1.37	-0.4	EY2019	Finance and public services
male	-0.26	0.65	0.22	0	0.47	-0.62	-0.23	1.03	-0.19	-0.08	0.16	-0.93	-0.39	-0.18	1.97	0.36	-0.15	-0.46	-0.82	3.3	1.37	-0.4	EY2019	Finance and public services
female	0.18	-0.64	1.35	0	-0.47	0.64	-0.84	-0.39	-0.61	-0.51	-0.53	-0.55	-0.85	-0.74	1.44	-0.62	-0.15	-0.46	-0.36	1.17	0.08	2.27	EY2019	Finance and public services
male	0.63	0.65	-0.53	0.47	0	-0.62	-0.84	0.08	-0.19	-0.51	-0.53	-0.55	-0.39	-0.18	-0.66	-0.62	-0.51	0.43	-0.36	1.6	0.08	-0.4	EY2019	Finance and public services
female	-0.71	0.33	0.22	0.47	0	0.64	-0.84	1.03	-0.19	-0.08	0.16	0.21	1.94	-0.18	-0.66	-0.29	0.95	1.76	1.04	-0.11	1.37	1.6	EY2019	Finance and public services
male	1.07	-0.31	1.35	1.41	0.47	0.64	1.6	1.98	1.06	2.08	0.86	1.74	1.94	1.47	2.49	1.35	-0.15	0.87	2.43	2.02	2.02	-0.4	EY2019	Finance and public services
female	2.85	1.3	0.97	0.94	2.34	1.06	4.04	1.03	1.48	0.35	0.86	2.5	1.94	1.47	2.49	1.35	1.69	0.43	2.9	1.6	2.02	3.6	EY2017	Finance and public services
male	0.18	0.01	0.97	1.41	0.93	1.06	0.99	1.5	-0.19	0.35	0.16	1.35	1.01	1.47	0.92	1.02	0.59	0.87	1.04	0.32	1.37	2.27	EY2019	Finance and public services
male	-0.26	0.65	-0.53	0.47	-0.94	-1.04	-0.23	-0.87	-1.03	-0.94	-0.53	-0.17	-0.39	-0.74	-0.66	1.02	-0.51	-0.46	-0.36	-0.53	-0.56	-0.4	EY2018	Finance and public services
female	-0.71	0.98	1.35	-0.48	-0.47	1.47	-0.23	1.03	-0.61	1.22	-0.53	0.97	1.01	0.37	0.39	-0.95	2.05	0.43	0.11	0.75	-0.56	-0.4	EY2017	Finance and public services
female	0.63	0.01	-0.53	-0.48	0.93	0.64	0.38	1.03	0.65	0.35	2.25	0.97	1.01	1.47	1.44	0.69	0.95	0.87	1.04	0.75	0.73	2.27	EY2019	Finance and public services
male	0.18	1.62	0.97	0.47	0.93	-0.2	0.99	0.55	-0.19	-0.08	-0.53	-0.17	-0.39	-0.18	-0.14	1.02	-0.51	0.43	0.11	-0.11	-0.56	-0.4	EY2018	Finance and public services
male	1.52	0.01	0.97	-0.95	0.93	0.22	-0.84	1.03	1.06	-0.08	-0.53	0.59	-0.39	-0.18	-0.66	1.02	-0.51	0.43	-0.36	0.75	0.73	-0.4	EY2019	Finance and public services
female	1.96	1.62	2.47	1.41	1.4	1.06	0.99	1.03	1.48	2.51	0.16	2.12	1.94	0.92	1.44	1.02	2.05	2.2	2.43	1.17	0.73	-0.4	EY2018	Finance and public services
female	-0.71	0.01	-0.16	-0.48	0.93	1.89	-0.23	0.08	1.06	0.79	-0.53	0.97	1.01	0.37	0.92	1.02	0.95	2.2	0.57	-0.11	1.37	0.94	EY2018	Finance and public services
female	2.85	1.94	2.47	-0.95	0.93	1.06	-0.84	1.03	1.9	2.51	0.86	1.35	3.34	-0.18	-0.14	2.66	2.42	3.54	2.43	2.02	1.37	2.27	EY2019	Finance and public services
male	1.07	1.3	-0.16	0	0	0.64	0.38	-0.39	0.23	1.65	-0.53	-0.17	1.01	-0.18	-0.66	1.67	0.59	2.2	0.11	-0.96	0.73	-0.4	EY2019	Finance and public services
male	0.63	0.98	1.35	0.47	0.93	0.64	0.99	1.5	1.48	1.22	0.16	0.97	0.08	0.92	-0.14	1.35	1.32	0.43	1.04	0.75	0.08	0.94	EY2018	Finance and public services
female	-0.26	0.65	-0.16	-0.48	0	0.64	-0.84	-0.39	0.65	0.35	0.16	-0.17	1.94	-0.74	-0.66	1.35	0.59	1.32	0.11	-0.96	-0.56	-0.4	EY2017	Finance and public services
female	0.63	1.3	0.22	0	0.93	0.64	-0.23	-0.87	-0.19	0.79	-0.53	-0.55	-0.39	-0.74	-0.66	0.03	-0.15	-0.02	-0.36	-0.11	-0.56	-0.4	EY2017	Finance and public services
female	-1.15	-0.64	0.22	0.47	0.93	0.64	-0.23	-0.87	-0.61	-0.94	-0.53	-0.17	-0.39	-0.18	-0.66	0.36	0.22	-0.91	-0.82	1.6	-0.56	-0.4	EY2017	Finance and public services
male	1.07	1.62	2.47	0.47	1.87	2.73	1.6	1.5	3.16	1.22	2.25	3.64	1.47	2.03	-0.66	2.99	3.15	2.65	3.36	0.75	1.37	3.6	EY2017	Finance and public services
female	-0.26	1.3	0.97	0	0.47	-0.2	-0.23	-0.87	-0.61	-0.08	0.16	0.21	-0.39	-0.74	-0.66	-0.29	-0.51	-0.91	-0.36	0.32	0.08	-0.4	EY2019	Finance and public services
female	-1.15	-0.31	-0.91	-0.95	-0.47	0.64	0.99	-0.39	0.23	0.79	-0.53	-0.17	0.54	-0.74	0.39	2.33	-0.51	-0.46	-0.36	-0.53	-0.56	-0.4	EY2018	Finance and public services
female	-0.26	0.65	1.72	0.47	0	1.89	0.99	0.55	0.65	0.79	-0.53	0.97	0.08	0.37	-0.66	-0.29	0.95	0.87	-0.36	0.32	-0.56	-0.4	EY2019	Finance and public services
male	-0.71	0.98	0.97	0	-0.47	-0.2	-0.84	-0.87	-0.19	-0.08	-0.53	-0.55	-0.85	-0.74	-0.66	1.02	-0.88	-0.02	-0.82	-0.96	-0.56	-0.4	EY2019	Finance and public services
female	-1.15	-0.31	-0.53	0	-0.47	-0.62	-0.23	-0.87	-0.19	-0.94	-0.53	-0.55	-0.39	-0.74	-0.14	-0.95	-0.51	-0.91	-0.82	-0.96	-0.56	-0.4	EY2018	Finance and public services
female	-0.71	0.65	-0.16	0	-0.47	0.22	0.38	-0.87	0.23	0.35	-0.53	-0.55	1.01	-0.74	-0.66	1.35	-0.51	2.2	0.11	1.17	-0.56	-0.4	EY2018	Finance and public services
male	-0.26	0.65	0.97	0.94	0	0.22	0.38	1.5	1.9	-0.08	-0.53	0.97	1.01	0.92	-0.66	2.33	1.32	1.76	0.11	-0.53	-0.56	-0.4	EY2019	Finance and public services
female	-1.15	0.33	-0.53	-0.95	-0.47	0.22	-0.84	-0.87	2.32	-0.94	3.64	-0.17	-0.85	0.37	-0.66	2	-0.51	-0.02	1.04	0.75	-0.56	-0.4	EY2019	Finance and public services
female	0.63	0.01	-0.16	0.47	0.93	-0.2	-0.23	-0.39	-0.61	-0.51	0.16	-0.17	0.08	-0.18	-0.14	-0.62	-0.88	-0.91	-0.82	-0.96	-0.56	-0.4	EY2019	Finance and public services
male	0.63	0.01	0.22	0.94	0.93	0.64	0.38	0.08	0.23	0.79	0.86	0.97	0.54	-0.18	-0.66	0.69	0.22	0.87	0.11	1.6	2.02	-0.4	EY2017	Finance and public services
female	1.52	1.3	1.35	-0.95	0.93	1.89	0.99	0.55	0.65	0.79	0.16	2.12	2.4	-0.74	0.39	1.35	2.05	1.32	1.5	1.17	0.08	-0.4	EY2017	Finance and public services
male	0.18	1.3	-0.16	0.94	1.4	0.64	0.38	2.45	2.32	1.65	0.16	1.74	2.4	3.68	0.92	2	1.32	-0.02	1.04	1.6	-0.56	1.6	EY2018	Finance and public services
male	-0.71	0.33	0.97	0	-0.47	-1.04	0.38	-0.87	-0.19	-0.51	-0.53	-0.17	-0.39	-0.74	-0.14	1.02	-0.51	1.76	-0.36	-0.53	-0.56	-0.4	EY2017	Finance and public services
female	0.63	0.33	0.97	1.88	0	-0.62	0.38	-0.87	-0.19	-0.51	-0.53	-0.55	-0.85	-0.74	-0.66	-0.95	-0.88	-0.46	-0.82	-0.96	-0.56	-0.4	EY2019	Finance and public services
female	0.18	0.01	0.22	0.94	-0.94	0.22	0.99	-0.39	1.06	-0.51	-0.53	-0.55	0.54	2.58	-0.66	0.36	-0.15	0.43	-0.82	-0.11	-0.56	0.94	EY2018	Finance and public services
female	-0.26	0.65	-0.16	-0.48	0	0.64	-0.84	-0.39	0.65	0.35	0.16	-0.17	1.94	-0.74	-0.66	1.35	0.59	1.32	0.11	-0.96	-0.56	-0.4	EY2017	Finance and public services
male	3.74	1.3	0.22	2.35	1.4	2.73	2.21	1.03	1.48	1.22	0.16	1.74	2.4	0.92	1.44	2.33	2.42	1.76	1.5	1.17	2.02	2.94	EY2019	Finance and public services
male	1.52	-0.31	-0.53	-0.95	0.93	0.64	0.38	1.5	1.06	0.35	0.86	0.97	-0.85	0.92	-0.66	-0.62	0.59	-0.02	0.57	0.75	-0.56	2.94	EY2019	Finance and public services
female	1.07	0.98	0.97	1.88	1.4	1.89	0.38	2.45	1.48	2.51	0.16	1.74	1.47	2.58	2.49	2.33	1.32	2.2	1.97	2.02	3.31	0.94	EY2019	Finance and public services
female	1.52	1.94	2.85	1.88	1.4	2.31	2.21	1.03	1.48	2.08	-0.53	1.74	1.01	2.03	1.44	2.66	3.15	1.32	2.9	0.75	2.66	0.94	EY2017	Finance and public services
female	-0.71	0.33	0.22	0.47	0	0.64	-0.84	1.03	-0.19	-0.08	0.16	0.21	1.94	-0.18	-0.66	-0.29	0.95	1.76	1.04	-0.11	1.37	1.6	EY2019	Finance and public services
female	1.07	1.3	0.97	0.47	1.4	1.89	1.6	1.98	2.32	1.22	0.16	2.88	1.94	2.03	-0.14	1.35	2.42	1.76	2.43	1.6	-0.56	-0.4	EY2019	Finance and public services
female	0.18	0.33	-0.91	-0.95	0.47	-1.04	-0.84	-0.39	-0.19	-0.94	-0.53	-0.17	-0.39	-0.18	-0.66	-0.95	-0.88	-0.02	-0.82	0.75	-0.56	-0.4	EY2017	Finance and public services
male	-1.15	-1.28	-1.28	-0.48	-0.94	-1.04	-0.84	-0.87	-0.61	0.35	0.86	-0.93	0.54	-0.74	-0.66	2	-0.51	-0.46	0.11	-0.11	-0.56	-0.4	EY2019	Finance and public services
female	-0.71	0.65	-0.16	0	-0.94	0.22	-0.23	-0.39	-0.19	0.35	-0.53	-0.55	-0.39	-0.18	-0.66	0.69	-0.88	-0.46	-0.36	1.6	0.73	-0.4	EY2018	Finance and public services
male	-0.26	0.33	-0.16	-0.48	-0.94	1.47	-0.84	0.08	2.32	1.65	-0.53	0.21	0.08	2.03	-0.66	0.03	0.22	1.76	1.04	1.17	-0.56	-0.4	EY2017	Finance and public services
female	0.63	0.33	0.97	1.88	0	-0.62	0.38	-0.87	-0.19	-0.51	-0.53	-0.55	-0.85	-0.74	-0.66	-0.95	-0.88	-0.46	-0.82	-0.96	-0.56	-0.4	EY2019	Finance and public services
female	1.07	0.98	-1.28	-0.48	-0.47	0.64	-0.84	0.55	1.06	-0.51	-0.53	0.21	-0.85	0.92	-0.14	1.02	-0.15	0.43	0.11	-0.53	0.08	-0.4	EY2018	Finance and public services
female	1.07	2.27	1.35	1.41	0.93	0.64	-0.23	-0.87	-0.61	0.79	-0.53	-0.93	1.01	-0.74	-0.66	1.02	-0.15	0.43	0.11	-0.96	0.73	0.94	EY2019	Finance and public services
female	0.63	0.98	-0.16	0.94	2.34	1.89	0.38	1.98	1.9	2.51	0.86	1.35	0.54	3.13	-0.66	0.69	0.59	1.32	1.5	1.6	0.73	2.94	EY2017	Finance and public services
female	1.52	0.98	1.35	1.41	0.47	1.06	-0.84	0.55	0.65	2.08	-0.53	0.21	-0.39	-0.18	1.44	0.36	0.59	1.32	1.97	2.45	-0.56	-0.4	EY2017	Finance and public services
female	0.18	0.01	0.22	0.94	-0.94	0.22	0.99	-0.39	1.06	-0.51	-0.53	-0.55	0.54	2.58	-0.66	0.36	-0.15	0.43	-0.82	-0.11	-0.56	0.94	EY2018	Finance and public services
female	2.85	1.62	1.72	0.47	1.4	1.47	-0.84	1.5	-0.19	-0.08	-0.53	0.21	-0.39	-0.18	-0.66	2.33	0.59	2.2	-0.36	-0.11	-0.56	-0.4	EY2017	Finance and public services
female	1.07	0.01	-0.16	-0.95	-0.47	0.64	-0.23	-0.39	0.23	0.35	-0.53	0.59	1.01	-0.74	-0.66	1.02	0.22	0.87	0.11	-0.11	0.08	-0.4	EY2017	Finance and public services
female	-0.26	0.65	0.6	-0.95	0.47	0.22	-0.84	0.55	0.23	0.35	-0.53	0.21	0.54	-0.74	-0.66	-0.62	0.59	-0.02	-0.36	-0.53	-0.56	-0.4	EY2018	Finance and public services
male	1.96	1.3	2.1	1.88	1.4	2.73	0.38	2.45	2.74	1.65	-0.53	2.12	1.01	1.47	0.39	1.35	2.42	1.32	3.36	1.6	0.08	0.27	EY2018	Finance and public services
female	-0.71	1.3	0.22	-0.95	0.47	1.06	-0.23	0.08	1.06	0.35	-0.53	1.74	1.47	0.92	-0.66	0.03	1.69	2.2	1.04	0.32	-0.56	-0.4	EY2017	Finance and public services
male	1.07	-0.31	1.35	1.41	0.47	0.64	1.6	1.98	1.06	2.08	0.86	1.74	1.94	1.47	2.49	1.35	-0.15	0.87	2.43	2.02	2.02	-0.4	EY2019	Finance and public services
male	0.63	0.98	-0.53	0	-0.94	1.47	2.21	0.55	0.65	-0.08	0.16	1.35	1.01	0.37	1.44	2.33	0.59	1.32	1.97	1.17	2.02	0.94	EY2018	Finance and public services
female	0.18	-0.64	1.35	0	-0.47	0.64	-0.84	-0.39	-0.61	-0.51	-0.53	-0.55	-0.85	-0.74	1.44	-0.62	-0.15	-0.46	-0.36	1.17	0.08	2.27	EY2019	Finance and public services
male	-1.15	-0.96	-0.53	-0.48	0	0.64	0.38	1.03	0.65	-0.51	0.16	-0.17	0.54	-0.74	1.97	1.67	0.95	0.43	0.57	-0.11	2.02	-0.4	EY2017	Finance and public services
male	-0.71	0.98	-0.16	-0.48	0	-1.04	-0.23	-0.39	-0.61	-0.08	0.16	-0.55	-0.85	-0.18	-0.66	-0.29	-0.88	-0.91	-0.82	-0.96	-0.56	-0.4	EY2018	Finance and public services
female	0.63	0.98	1.35	0.94	0.93	1.06	1.6	1.03	1.9	1.22	2.94	2.12	1.01	1.47	2.49	1.67	2.05	2.2	1.97	0.75	1.37	0.27	EY2018	Finance and public services
male	2.4	0.65	2.47	-0.48	0.47	1.47	-0.23	0.55	0.65	0.79	1.55	0.21	0.08	0.37	-0.14	2	-0.15	0.43	0.57	-0.11	0.08	-0.4	EY2017	Finance and public services
male	0.63	0.98	1.35	0.47	0.93	0.64	0.99	1.5	1.48	1.22	0.16	0.97	0.08	0.92	-0.14	1.35	1.32	0.43	1.04	0.75	0.08	0.94	EY2018	Finance and public services
male	0.18	0.33	-0.91	-0.95	-0.94	-1.04	-0.84	-0.87	-1.03	-0.08	-0.53	-0.93	-0.85	-0.74	-0.66	1.02	-0.88	-0.91	-0.82	0.32	-0.56	-0.4	EY2019	Finance and public services
female	0.63	0.01	0.22	0.94	0.93	-1.04	0.38	0.08	0.23	-0.08	-0.53	-0.55	-0.85	1.47	-0.14	1.02	-0.88	0.43	-0.82	-0.11	-0.56	-0.4	EY2018	Finance and public services
male	0.18	0.98	-0.16	-0.95	0.93	0.22	-0.23	1.5	0.65	0.79	-0.53	0.97	0.54	0.37	1.97	0.69	0.59	0.87	0.57	0.75	0.08	-0.4	EY2019	Finance and public services
female	-0.26	0.01	-0.91	0.47	0.47	1.47	-0.23	-0.87	1.48	0.79	0.16	0.21	0.08	-0.74	0.39	0.36	-0.15	1.32	0.11	1.6	0.08	-0.4	EY2017	Finance and public services
female	2.85	1.62	1.72	0.47	1.4	1.47	-0.84	1.5	-0.19	-0.08	-0.53	0.21	-0.39	-0.18	-0.66	2.33	0.59	2.2	-0.36	-0.11	-0.56	-0.4	EY2017	Finance and public services
female	1.52	1.62	2.85	0.47	1.4	1.47	0.99	2.45	1.48	1.65	0.86	1.35	0.54	0.92	3.55	-0.29	0.95	-0.46	1.97	2.45	2.66	-0.4	EY2019	Finance and public services
male	1.07	1.3	-0.16	-0.95	1.87	0.22	-0.84	-0.87	0.65	1.22	-0.53	2.12	2.4	-0.74	0.39	1.35	2.42	1.32	0.11	-0.11	0.08	0.27	EY2019	Finance and public services
female	1.07	1.62	0.97	1.88	0.47	1.47	0.38	-0.39	1.48	1.65	0.16	1.74	1.47	-0.74	0.39	2.33	2.05	2.65	1.04	1.6	1.37	-0.4	EY2017	Finance and public services
female	0.63	0.01	-0.16	0.47	1.4	0.22	-0.84	-0.87	0.65	0.35	0.16	-0.17	0.08	-0.74	-0.66	0.69	-0.15	-0.02	-0.36	-0.11	0.08	-0.4	EY2017	Finance and public services
female	-1.15	-0.31	-0.91	-0.95	-0.47	0.64	0.99	-0.39	0.23	0.79	-0.53	-0.17	0.54	-0.74	0.39	2.33	-0.51	-0.46	-0.36	-0.53	-0.56	-0.4	EY2018	Finance and public services
female	0.18	1.3	0.22	0.47	1.4	1.89	0.99	1.5	1.06	2.08	0.86	1.35	1.01	0.92	-0.14	1.02	1.32	0.87	1.04	1.17	1.37	-0.4	EY2017	Finance and public services
female	2.85	1.62	1.72	0.47	1.4	1.47	-0.84	1.5	-0.19	-0.08	-0.53	0.21	-0.39	-0.18	-0.66	2.33	0.59	2.2	-0.36	-0.11	-0.56	-0.4	EY2017	Finance and public services
male	0.63	0.98	1.35	0.47	0.93	0.64	0.99	1.5	1.48	1.22	0.16	0.97	0.08	0.92	-0.14	1.35	1.32	0.43	1.04	0.75	0.08	0.94	EY2018	Finance and public services
female	1.96	0.65	2.1	0.47	0.93	1.06	-0.23	1.98	0.65	1.22	0.16	2.12	0.54	-0.74	0.39	0.69	2.42	0.43	2.43	-0.53	-0.56	-0.4	EY2017	Finance and public services
female	-0.26	0.65	0.6	-0.95	0.47	-1.04	-0.84	0.08	-1.03	-0.51	-0.53	-0.55	0.08	-0.74	-0.66	0.03	-0.15	-0.91	-0.82	-0.53	-0.56	-0.4	EY2019	Finance and public services
female	1.96	0.65	1.35	-0.95	0	-0.62	-0.23	-0.87	1.06	1.22	-0.53	0.21	1.01	-0.18	0.39	0.69	0.59	1.32	1.5	0.32	-0.56	-0.4	EY2019	Finance and public services
male	0.18	1.3	-0.16	0.94	1.4	0.64	0.38	2.45	2.32	1.65	0.16	1.74	2.4	3.68	0.92	2	1.32	-0.02	1.04	1.6	-0.56	1.6	EY2018	Finance and public services
male	0.18	0.33	-0.91	-0.95	-0.94	-1.04	-0.84	-0.87	-1.03	-0.08	-0.53	-0.93	-0.85	-0.74	-0.66	1.02	-0.88	-0.91	-0.82	0.32	-0.56	-0.4	EY2019	Finance and public services
female	0.63	1.3	0.22	0	0.93	0.64	-0.23	-0.87	-0.19	0.79	-0.53	-0.55	-0.39	-0.74	-0.66	0.03	-0.15	-0.02	-0.36	-0.11	-0.56	-0.4	EY2017	Finance and public services
female	-0.26	0.65	-0.16	-0.48	0	0.64	-0.84	-0.39	0.65	0.35	0.16	-0.17	1.94	-0.74	-0.66	1.35	0.59	1.32	0.11	-0.96	-0.56	-0.4	EY2017	Finance and public services
female	-0.26	-0.31	-0.16	-0.48	-0.47	0.22	-0.23	-0.87	-0.19	-0.08	-0.53	-0.55	-0.85	-0.74	-0.66	0.36	-0.51	-0.02	-0.36	-0.96	-0.56	-0.4	EY2019	Finance and public services
male	-0.71	0.01	1.35	0	0	0.64	1.6	0.55	0.65	0.35	-0.53	1.35	1.01	0.37	0.92	2.33	0.95	0.43	2.43	1.17	2.02	0.94	EY2017	Finance and public services
female	-1.15	-0.96	-1.28	-0.95	-0.47	0.22	-0.84	-0.87	-1.03	-0.08	-0.53	-0.93	-0.39	-0.74	-0.66	-0.62	-0.15	-0.91	-0.82	-0.53	-0.56	-0.4	EY2018	Finance and public services
female	0.63	0.98	-0.16	0.94	2.34	1.89	0.38	1.98	1.9	2.51	0.86	1.35	0.54	3.13	-0.66	0.69	0.59	1.32	1.5	1.6	0.73	2.94	EY2017	Finance and public services
male	-0.26	-0.31	0.22	0	-0.47	0.22	-0.84	-0.39	0.23	-0.94	-0.53	-0.55	-0.85	-0.18	-0.66	2	-0.15	-0.46	-0.36	-0.53	-0.56	-0.4	EY2017	Finance and public services
male	-0.26	0.98	0.6	1.41	0	0.64	0.38	-0.87	1.9	0.35	-0.53	-0.55	-0.85	-0.74	-0.66	-0.95	-0.15	0.43	0.57	1.17	0.08	-0.4	EY2019	Finance and public services
female	0.18	0.33	-0.91	-0.95	0.47	-1.04	-0.84	-0.39	-0.19	-0.94	-0.53	-0.17	-0.39	-0.18	-0.66	-0.95	-0.88	-0.02	-0.82	0.75	-0.56	-0.4	EY2017	Finance and public services
male	-0.26	0.65	-0.53	0.47	-0.94	-1.04	-0.23	-0.87	-1.03	-0.94	-0.53	-0.17	-0.39	-0.74	-0.66	1.02	-0.51	-0.46	-0.36	-0.53	-0.56	-0.4	EY2018	Finance and public services
male	1.96	0.65	1.72	1.88	0.93	1.06	-0.23	1.03	1.06	2.51	-0.53	0.97	0.08	-0.18	2.49	2.33	0.95	1.32	1.97	1.6	-0.56	-0.4	EY2017	Finance and public services
male	1.07	1.3	-0.16	0	0	0.64	0.38	-0.39	0.23	1.65	-0.53	-0.17	1.01	-0.18	-0.66	1.67	0.59	2.2	0.11	-0.96	0.73	-0.4	EY2019	Finance and public services
female	-0.26	2.59	0.97	0	1.4	1.47	0.38	1.03	1.48	-0.08	1.55	2.5	0.54	-0.74	-0.14	-0.95	2.05	2.2	3.36	1.17	-0.56	2.94	EY2017	Finance and public services
male	0.18	1.62	0.97	0.47	0.93	-0.2	0.99	0.55	-0.19	-0.08	-0.53	-0.17	-0.39	-0.18	-0.14	1.02	-0.51	0.43	0.11	-0.11	-0.56	-0.4	EY2018	Finance and public services
female	0.18	0.65	0.22	0.94	0.93	0.22	1.6	1.03	0.65	0.35	0.16	0.21	0.54	1.47	-0.14	1.02	0.95	0.87	1.04	-0.53	0.08	-0.4	EY2017	Finance and public services
female	-0.71	0.65	1.35	-0.95	0	0.64	0.38	0.55	0.23	0.35	-0.53	0.21	-0.39	-0.74	-0.14	-0.95	0.95	-0.02	0.11	0.32	-0.56	-0.4	EY2018	Finance and public services
male	0.18	1.3	0.97	0.94	0.93	1.06	-0.23	0.08	-0.19	2.08	-0.53	-0.17	-0.39	-0.74	-0.66	-0.62	0.22	0.87	1.04	0.32	-0.56	-0.4	EY2017	Finance and public services
female	1.52	1.3	1.72	0	1.87	1.06	-0.23	1.03	1.48	1.65	0.16	2.12	0.54	3.68	-0.66	0.36	0.95	0.87	1.5	0.75	2.66	4.94	EY2019	Finance and public services
male	0.63	0.33	0.22	0.47	0.47	0.64	-0.23	1.03	-0.61	0.79	0.16	-0.17	0.08	0.92	-0.14	0.36	-0.15	-0.46	0.11	-0.96	0.08	-0.4	EY2017	Finance and public services
female	-0.71	1.3	0.22	-0.95	0.47	1.06	-0.23	0.08	1.06	0.35	-0.53	1.74	1.47	0.92	-0.66	0.03	1.69	2.2	1.04	0.32	-0.56	-0.4	EY2017	Finance and public services
female	0.18	-0.64	-0.53	0	2.81	-0.62	0.38	1.03	0.23	-0.51	-0.53	-0.17	-0.85	-0.18	0.92	0.36	-0.15	-0.46	-0.36	-0.11	-0.56	0.94	EY2019	Finance and public services
male	1.07	0.98	1.35	0	-0.47	-0.62	-0.23	-0.87	0.65	2.08	-0.53	-0.55	0.08	-0.74	-0.14	0.36	-0.51	1.32	-0.36	-0.53	-0.56	-0.4	EY2017	Finance and public services
female	-0.26	1.3	1.35	-0.95	0	0.64	0.38	-0.87	-0.19	-0.08	-0.53	0.21	0.54	-0.74	-0.66	-0.95	0.22	-0.46	0.57	-0.96	-0.56	-0.4	EY2018	Finance and public services
female	-0.26	0.65	0.6	-0.48	0	1.06	-0.84	-0.39	0.65	-0.51	-0.53	-0.93	1.94	-0.18	-0.14	1.67	0.95	0.87	1.04	1.17	0.73	-0.4	EY2017	Finance and public services
female	-0.71	0.98	0.22	0.47	0.47	0.64	-0.23	0.08	0.23	-0.08	-0.53	0.59	1.47	0.92	0.39	2	1.32	2.65	1.5	2.45	0.08	-0.4	EY2017	Finance and public services
male	1.07	-0.31	0.22	-0.95	0.93	-0.2	-0.84	1.03	0.65	-0.08	-0.53	0.59	0.08	0.37	0.39	1.35	0.59	0.43	0.11	1.6	-0.56	-0.4	EY2018	Finance and public services
female	-0.71	0.65	1.35	-0.95	0	0.64	0.38	0.55	0.23	0.35	-0.53	0.21	-0.39	-0.74	-0.14	-0.95	0.95	-0.02	0.11	0.32	-0.56	-0.4	EY2018	Finance and public services
female	1.07	1.94	2.1	-0.48	0.93	3.15	-0.84	0.55	-0.19	2.08	-0.53	2.88	2.4	-0.18	-0.66	1.02	1.32	1.32	1.97	2.02	1.37	2.27	EY2018	Finance and public services
male	1.52	-0.31	-0.53	-0.95	0.93	0.64	0.38	1.5	1.06	0.35	0.86	0.97	-0.85	0.92	-0.66	-0.62	0.59	-0.02	0.57	0.75	-0.56	2.94	EY2019	Finance and public services
female	0.63	0.01	0.22	0.94	0.93	-1.04	0.38	0.08	0.23	-0.08	-0.53	-0.55	-0.85	1.47	-0.14	1.02	-0.88	0.43	-0.82	-0.11	-0.56	-0.4	EY2018	Finance and public services
female	-0.71	1.3	0.6	-0.95	0	-0.62	-0.84	-0.39	-1.03	-0.94	-0.53	0.59	1.01	-0.18	-0.66	-0.62	0.59	-0.02	0.11	-0.96	-0.56	-0.4	EY2017	Finance and public services
female	1.52	1.3	1.72	-0.95	0.93	0.64	-0.23	0.08	0.23	1.65	-0.53	0.97	1.94	-0.74	0.92	1.35	0.95	3.09	1.97	2.45	-0.56	0.27	EY2019	Finance and public services
female	-0.26	0.65	1.35	-0.95	0	0.64	-0.23	0.55	0.65	0.35	0.16	0.97	1.47	-0.18	-0.14	1.02	0.95	0.87	0.11	-0.53	0.08	0.27	EY2019	Finance and public services
male	-0.26	0.98	0.6	0.47	0	0.64	0.38	-0.39	0.23	1.65	-0.53	1.35	1.94	0.37	0.92	2	0.95	1.32	1.04	1.6	0.73	-0.4	EY2019	Finance and public services
female	-0.71	0.65	1.35	-0.95	0	0.64	0.38	0.55	0.23	0.35	-0.53	0.21	-0.39	-0.74	-0.14	-0.95	0.95	-0.02	0.11	0.32	-0.56	-0.4	EY2018	Finance and public services
female	-0.71	0.65	-0.16	0	-0.47	0.22	0.38	-0.87	0.23	0.35	-0.53	-0.55	1.01	-0.74	-0.66	1.35	-0.51	2.2	0.11	1.17	-0.56	-0.4	EY2018	Finance and public services
female	-1.15	0.33	1.35	1.88	0	-0.2	0.99	0.55	-0.19	-0.51	0.16	-0.17	-0.39	-0.18	-0.66	0.03	0.22	-0.46	-0.36	-0.96	-0.56	-0.4	EY2019	Finance and public services
male	-1.15	0.33	-0.91	-0.95	-0.94	-1.04	-0.84	-0.87	-1.03	-0.94	-0.53	-0.93	-0.85	-0.74	-0.66	-0.95	-0.88	-0.91	-0.82	-0.96	-0.56	-0.4	EY2019	Finance and public services
male	0.63	0.01	-0.53	-0.95	-0.47	0.22	0.99	-0.87	0.23	-0.94	0.16	-0.93	-0.85	-0.74	-0.66	2.99	-0.88	-0.46	-0.82	-0.53	-0.56	-0.4	EY2019	Finance and public services
female	-0.71	0.65	1.35	-0.95	0	0.64	0.38	0.55	0.23	0.35	-0.53	0.21	-0.39	-0.74	-0.14	-0.95	0.95	-0.02	0.11	0.32	-0.56	-0.4	EY2018	Finance and public services
male	-0.71	0.01	1.35	0	0	0.64	1.6	0.55	0.65	0.35	-0.53	1.35	1.01	0.37	0.92	2.33	0.95	0.43	2.43	1.17	2.02	0.94	EY2017	Finance and public services
female	-0.71	-0.96	-0.16	0.47	0	0.64	-0.84	-0.39	0.65	-0.08	-0.53	-0.17	0.08	-0.18	-0.66	1.35	0.59	-0.02	1.04	-0.96	-0.56	-0.4	EY2017	Finance and public services
male	-1.15	0.33	0.6	-0.95	0.93	0.22	-0.23	0.55	0.65	1.22	-0.53	0.59	-0.39	0.92	-0.66	0.69	0.22	0.87	1.04	0.32	2.02	0.27	EY2019	Finance and public services
female	1.07	0.65	0.97	0.47	1.87	0.64	1.6	1.03	1.06	0.79	-0.53	0.97	1.01	0.37	1.44	1.35	0.95	0.87	1.04	0.75	2.02	-0.4	EY2018	Finance and public services
male	-1.15	0.33	0.6	-0.95	0.93	0.22	-0.23	0.55	0.65	1.22	-0.53	0.59	-0.39	0.92	-0.66	0.69	0.22	0.87	1.04	0.32	2.02	0.27	EY2019	Finance and public services
female	0.18	0.33	-0.91	-0.95	0.47	-1.04	-0.84	-0.39	-0.19	-0.94	-0.53	-0.17	-0.39	-0.18	-0.66	-0.95	-0.88	-0.02	-0.82	0.75	-0.56	-0.4	EY2017	Finance and public services
female	-0.71	0.65	0.22	0.47	2.34	2.31	0.99	-0.39	0.23	0.35	-0.53	-0.17	-0.85	0.37	-0.66	-0.95	-0.51	-0.91	-0.82	-0.96	-0.56	-0.4	EY2017	Finance and public services
female	-0.71	0.98	0.6	-0.95	0	-0.62	-0.23	-0.39	-1.03	-0.94	-0.53	-0.17	-0.39	-0.74	-0.14	0.03	-0.51	-0.46	-0.36	-0.11	-0.56	-0.4	EY2017	Finance and public services
female	1.07	0.01	1.72	-0.48	0.93	1.06	0.38	1.5	1.06	-0.08	0.16	-0.17	-0.85	0.92	1.44	2	-0.51	-0.46	0.11	2.02	1.37	4.27	EY2017	Finance and public services
male	1.07	0.98	1.35	0	1.87	1.06	1.6	1.5	1.06	0.79	1.55	0.97	1.01	1.47	2.49	0.69	0.95	0.87	1.5	2.45	2.02	2.27	EY2019	Finance and public services
female	-0.26	0.65	-0.16	-0.48	0	0.64	-0.84	-0.39	0.65	0.35	0.16	-0.17	1.94	-0.74	-0.66	1.35	0.59	1.32	0.11	-0.96	-0.56	-0.4	EY2017	Finance and public services
male	-0.26	0.65	0.97	0.94	0	0.22	0.38	1.5	1.9	-0.08	-0.53	0.97	1.01	0.92	-0.66	2.33	1.32	1.76	0.11	-0.53	-0.56	-0.4	EY2019	Finance and public services
female	0.18	1.3	0.22	0.94	0	1.06	0.99	1.5	1.48	1.65	0.16	1.35	1.47	0.92	1.44	2	0.95	1.76	1.97	1.6	-0.56	-0.4	EY2018	Finance and public services
female	0.63	-1.28	-1.28	-0.95	-0.47	0.22	-0.23	-0.87	-1.03	1.22	-0.53	-0.93	-0.85	-0.74	-0.66	1.02	-0.88	-0.46	-0.82	-0.53	0.73	-0.4	EY2019	Finance and public services
female	-0.71	0.65	-0.16	0	-0.47	0.22	0.38	-0.87	0.23	0.35	-0.53	-0.55	1.01	-0.74	-0.66	1.35	-0.51	2.2	0.11	1.17	-0.56	-0.4	EY2018	Finance and public services
male	0.18	0.01	0.22	-0.48	0.93	-0.2	-0.84	1.03	-0.19	0.79	0.16	0.59	1.01	-0.18	-0.66	0.36	0.95	0.43	0.57	0.75	-0.56	-0.4	EY2017	Finance and public services
female	-0.71	-0.31	0.22	-0.95	-0.47	-0.2	-0.23	-0.87	-0.61	-0.51	-0.53	0.21	-0.85	-0.18	-0.66	1.02	0.59	-0.02	1.04	-0.53	-0.56	-0.4	EY2017	Finance and public services
female	0.63	0.01	-0.53	-0.48	0.93	0.64	0.38	1.03	0.65	0.35	2.25	0.97	1.01	1.47	1.44	0.69	0.95	0.87	1.04	0.75	0.73	2.27	EY2019	Finance and public services
female	-0.26	0.65	0.6	-0.95	0.47	0.22	-0.84	0.55	0.23	0.35	-0.53	0.21	0.54	-0.74	-0.66	-0.62	0.59	-0.02	-0.36	-0.53	-0.56	-0.4	EY2018	Finance and public services
male	-1.15	0.98	-0.53	-0.48	-0.94	-1.04	-0.84	-0.87	-0.61	-0.51	-0.53	-0.93	0.54	-0.18	-0.66	-0.95	-0.15	-0.02	0.11	-0.53	0.08	-0.4	EY2017	Finance and public services
female	0.18	0.01	0.22	0.94	0.47	0.22	-0.23	1.03	0.65	0.35	-0.53	0.97	1.01	0.37	0.92	0.03	0.59	0.87	0.11	0.32	0.08	-0.4	EY2019	Finance and public services
female	1.52	0.65	0.6	0.94	1.4	0.22	-0.23	-0.39	-0.61	-0.94	-0.53	-0.93	-0.85	-0.74	-0.66	-0.95	-0.88	-0.91	-0.82	-0.96	-0.56	-0.4	EY2019	Finance and public services
female	1.07	1.94	1.72	2.35	3.28	1.47	0.38	4.35	3.16	4.23	1.55	2.12	3.34	2.03	-0.14	1.35	2.79	3.98	1.97	2.45	0.73	2.27	EY2019	Finance and public services
male	0.63	0.65	-0.53	0.47	0	-0.62	-0.84	0.08	-0.19	-0.51	-0.53	-0.55	-0.39	-0.18	-0.66	-0.62	-0.51	0.43	-0.36	1.6	0.08	-0.4	EY2019	Finance and public services
female	-0.26	0.65	-0.16	-0.48	0	0.64	-0.84	-0.39	0.65	0.35	0.16	-0.17	1.94	-0.74	-0.66	1.35	0.59	1.32	0.11	-0.96	-0.56	-0.4	EY2017	Finance and public services
male	-1.15	-1.28	-1.28	-0.48	-0.94	-1.04	-0.84	-0.87	-0.61	0.35	0.86	-0.93	0.54	-0.74	-0.66	2	-0.51	-0.46	0.11	-0.11	-0.56	-0.4	EY2019	Finance and public services
female	-0.26	0.01	0.97	0.47	0.47	0.22	0.99	0.08	0.65	-0.08	0.16	0.21	-0.85	0.37	0.39	0.36	0.59	0.87	-0.36	-0.11	0.08	0.27	EY2017	Finance and public services
male	0.18	0.65	1.35	0	-0.47	-0.2	-0.84	-0.87	-0.19	-0.51	-0.53	1.74	1.01	-0.74	-0.14	1.67	0.95	1.32	-0.82	0.75	-0.56	-0.4	EY2019	Finance and public services
female	1.07	1.3	0.97	0.47	1.4	1.89	1.6	1.98	2.32	1.22	0.16	2.88	1.94	2.03	-0.14	1.35	2.42	1.76	2.43	1.6	-0.56	-0.4	EY2019	Finance and public services
female	0.63	0.98	1.35	0.94	0.93	1.06	1.6	1.03	1.9	1.22	2.94	2.12	1.01	1.47	2.49	1.67	2.05	2.2	1.97	0.75	1.37	0.27	EY2018	Finance and public services
female	-0.26	0.65	0.6	-0.95	0.47	-1.04	-0.84	0.08	-1.03	-0.51	-0.53	-0.55	0.08	-0.74	-0.66	0.03	-0.15	-0.91	-0.82	-0.53	-0.56	-0.4	EY2019	Finance and public services
female	-1.15	-0.96	0.97	0.94	-0.47	-0.62	-0.84	-0.87	-0.61	-0.94	-0.53	-0.55	0.08	-0.18	-0.66	0.03	-0.51	-0.91	-0.82	0.75	0.08	-0.4	EY2018	Finance and public services
female	0.63	1.3	0.6	1.41	0.93	1.47	0.99	1.03	1.06	1.65	1.55	1.74	1.94	0.92	1.44	2.33	1.69	1.76	2.43	1.6	1.37	-0.4	EY2017	Finance and public services
male	-1.15	-1.28	-1.28	-0.95	-0.94	-1.04	-0.84	-0.87	-1.03	-0.94	-0.53	-0.93	-0.85	-0.74	-0.66	-0.95	-0.88	-0.91	-0.82	-0.96	-0.56	-0.4	EY2018	Finance and public services
female	1.96	0.65	1.35	-0.95	0	-0.62	-0.23	-0.87	1.06	1.22	-0.53	0.21	1.01	-0.18	0.39	0.69	0.59	1.32	1.5	0.32	-0.56	-0.4	EY2019	Finance and public services
female	0.18	0.01	0.22	0.94	-0.94	0.22	0.99	-0.39	1.06	-0.51	-0.53	-0.55	0.54	2.58	-0.66	0.36	-0.15	0.43	-0.82	-0.11	-0.56	0.94	EY2018	Finance and public services
female	1.07	0.65	1.72	0.47	1.4	1.89	0.38	1.5	1.06	0.35	-0.53	1.35	1.01	-0.74	2.49	-0.62	1.32	1.32	1.5	2.02	0.08	-0.4	EY2019	Finance and public services
female	0.63	1.3	0.6	1.41	0.93	1.47	0.99	1.03	1.06	1.65	1.55	1.74	1.94	0.92	1.44	2.33	1.69	1.76	2.43	1.6	1.37	-0.4	EY2017	Finance and public services
male	1.52	1.3	0.97	0	1.4	1.06	-0.23	1.03	1.06	0.79	-0.53	2.5	0.08	-0.18	1.44	1.35	1.69	0.43	2.43	2.02	0.08	-0.4	EY2018	Finance and public services
female	1.07	0.98	-1.28	-0.48	-0.47	0.64	-0.84	0.55	1.06	-0.51	-0.53	0.21	-0.85	0.92	-0.14	1.02	-0.15	0.43	0.11	-0.53	0.08	-0.4	EY2018	Finance and public services
female	-0.26	1.3	1.35	0	-0.47	0.22	-0.84	-0.39	-1.03	0.35	-0.53	-0.17	1.01	-0.74	-0.66	-0.62	0.22	-0.02	0.57	-0.53	-0.56	-0.4	EY2017	Finance and public services
female	-1.15	1.94	1.72	-0.48	-0.47	1.47	-0.84	0.08	1.06	2.08	-0.53	0.21	-0.85	0.37	-0.66	2	0.59	2.2	1.04	1.6	-0.56	-0.4	EY2019	Finance and public services
male	0.18	-0.64	2.85	-0.48	-0.47	-0.2	0.99	1.03	1.06	1.65	-0.53	2.12	1.47	0.37	2.49	0.69	0.95	1.76	1.5	1.17	0.73	-0.4	EY2019	Finance and public services
female	0.63	0.65	1.72	-0.95	1.4	1.06	0.38	1.03	1.06	2.51	-0.53	0.97	0.54	0.92	-0.66	-0.29	1.32	-0.46	0.57	-0.96	-0.56	-0.4	EY2018	Finance and public services
female	1.96	1.62	2.47	1.41	1.4	1.06	0.99	1.03	1.48	2.51	0.16	2.12	1.94	0.92	1.44	1.02	2.05	2.2	2.43	1.17	0.73	-0.4	EY2018	Finance and public services
male	3.74	1.3	0.22	2.35	1.4	2.73	2.21	1.03	1.48	1.22	0.16	1.74	2.4	0.92	1.44	2.33	2.42	1.76	1.5	1.17	2.02	2.94	EY2019	Finance and public services
female	0.63	-0.31	0.6	1.41	0.93	1.89	2.82	1.98	1.06	0.35	0.86	1.74	1.01	0.92	3.02	0.69	1.32	1.76	1.97	2.45	1.37	2.94	EY2017	Finance and public services
male	-1.15	-1.28	-0.53	0	0	2.73	0.38	1.03	0.23	3.37	-0.53	1.35	2.4	0.92	-0.66	1.02	2.05	2.65	1.04	1.6	2.02	3.6	EY2017	Finance and public services
female	0.63	-1.28	-1.28	-0.95	-0.47	0.22	-0.23	-0.87	-1.03	1.22	-0.53	-0.93	-0.85	-0.74	-0.66	1.02	-0.88	-0.46	-0.82	-0.53	0.73	-0.4	EY2019	Finance and public services
male	1.52	1.3	0.97	0	1.4	1.06	-0.23	1.03	1.06	0.79	-0.53	2.5	0.08	-0.18	1.44	1.35	1.69	0.43	2.43	2.02	0.08	-0.4	EY2018	Finance and public services
male	1.96	0.65	1.72	1.88	0.93	1.06	-0.23	1.03	1.06	2.51	-0.53	0.97	0.08	-0.18	2.49	2.33	0.95	1.32	1.97	1.6	-0.56	-0.4	EY2017	Finance and public services
male	-1.15	1.3	0.6	-0.48	-0.47	0.22	-0.84	0.08	-1.03	-0.51	-0.53	-0.17	-0.85	-0.74	-0.66	1.67	0.22	0.43	1.04	-0.11	0.08	-0.4	EY2018	Finance and public services
female	-0.26	0.65	0.6	-0.48	0	1.06	-0.84	-0.39	0.65	-0.51	-0.53	-0.93	1.94	-0.18	-0.14	1.67	0.95	0.87	1.04	1.17	0.73	-0.4	EY2017	Finance and public services
female	-0.71	1.3	0.22	-0.95	0.47	1.06	-0.23	0.08	1.06	0.35	-0.53	1.74	1.47	0.92	-0.66	0.03	1.69	2.2	1.04	0.32	-0.56	-0.4	EY2017	Finance and public services
male	-0.71	0.98	0.6	0	-0.47	-1.04	-0.84	-0.39	-0.61	-0.94	-0.53	-0.55	-0.39	-0.74	-0.66	-0.62	-0.15	-0.91	-0.82	-0.96	-0.56	-0.4	EY2017	Finance and public services
female	1.96	2.59	2.1	1.88	2.34	2.31	2.21	2.92	3.57	3.37	2.94	2.5	1.94	2.58	0.39	2.66	2.79	0.43	2.43	1.17	2.66	4.27	EY2017	Finance and public services
female	0.18	0.01	0.22	0.94	0.47	0.22	-0.23	1.03	0.65	0.35	-0.53	0.97	1.01	0.37	0.92	0.03	0.59	0.87	0.11	0.32	0.08	-0.4	EY2019	Finance and public services
female	1.52	0.33	0.97	2.35	4.22	2.31	1.6	2.45	2.32	0.79	1.55	2.88	0.08	1.47	3.55	2.33	1.69	1.32	2.43	1.6	2.02	2.94	EY2017	Finance and public services
female	-0.71	0.98	0.6	-0.95	0	-0.62	-0.23	-0.39	-1.03	-0.94	-0.53	-0.17	-0.39	-0.74	-0.14	0.03	-0.51	-0.46	-0.36	-0.11	-0.56	-0.4	EY2017	Finance and public services
female	1.07	2.27	1.35	1.41	0.93	0.64	-0.23	-0.87	-0.61	0.79	-0.53	-0.93	1.01	-0.74	-0.66	1.02	-0.15	0.43	0.11	-0.96	0.73	0.94	EY2019	Finance and public services
male	0.18	1.3	0.97	0.94	0.93	1.06	-0.23	0.08	-0.19	2.08	-0.53	-0.17	-0.39	-0.74	-0.66	-0.62	0.22	0.87	1.04	0.32	-0.56	-0.4	EY2017	Finance and public services
male	-1.15	-1.28	-1.28	-0.95	-0.94	-1.04	-0.84	-0.87	-1.03	-0.94	-0.53	-0.93	-0.85	-0.74	-0.66	-0.95	-0.88	-0.91	-0.82	-0.96	-0.56	-0.4	EY2018	Finance and public services
female	1.07	1.62	0.97	1.88	0.47	1.47	0.38	-0.39	1.48	1.65	0.16	1.74	1.47	-0.74	0.39	2.33	2.05	2.65	1.04	1.6	1.37	-0.4	EY2017	Finance and public services
female	0.63	0.01	0.22	-0.95	0.93	0.22	-0.84	1.03	0.23	0.35	0.16	0.21	-0.39	-0.18	-0.66	-0.29	0.95	-0.02	-0.36	-0.11	0.08	-0.4	EY2019	Finance and public services
female	1.52	2.27	2.1	0	2.34	1.47	0.38	2.45	1.48	0.79	0.16	2.5	0.08	0.92	-0.66	1.67	2.05	2.2	1.5	2.02	-0.56	-0.4	EY2017	Finance and public services
female	0.63	1.3	0.97	1.41	0.47	1.06	0.38	-0.39	1.9	1.22	-0.53	-0.55	-0.39	0.92	1.44	2.33	0.22	0.87	0.57	-0.96	-0.56	-0.4	EY2018	Finance and public services
female	1.52	0.65	0.6	0.94	1.4	0.22	-0.23	-0.39	-0.61	-0.94	-0.53	-0.93	-0.85	-0.74	-0.66	-0.95	-0.88	-0.91	-0.82	-0.96	-0.56	-0.4	EY2019	Finance and public services
male	-0.26	0.65	-0.16	0.94	-0.47	-1.04	-0.84	-0.39	-0.19	-0.08	-0.53	-0.17	-0.85	-0.18	-0.66	-0.29	-0.51	-0.02	-0.36	-0.53	-0.56	-0.4	EY2017	Finance and public services
male	-0.26	0.65	0.97	0.94	0	0.22	0.38	1.5	1.9	-0.08	-0.53	0.97	1.01	0.92	-0.66	2.33	1.32	1.76	0.11	-0.53	-0.56	-0.4	EY2019	Finance and public services
female	-0.26	1.3	0.22	-0.48	0	-1.04	-0.23	0.08	0.23	0.35	-0.53	0.21	-0.39	-0.74	-0.14	0.03	-0.15	-0.02	0.11	-0.53	-0.56	-0.4	EY2018	Finance and public services
female	0.18	1.3	0.97	1.41	0.93	2.31	-0.84	0.55	0.23	1.65	2.94	2.12	4.27	-0.18	0.92	-0.95	2.42	2.2	1.5	0.75	2.66	2.27	EY2017	Finance and public services
female	0.18	0.65	0.22	0.94	0.93	0.22	1.6	1.03	0.65	0.35	0.16	0.21	0.54	1.47	-0.14	1.02	0.95	0.87	1.04	-0.53	0.08	-0.4	EY2017	Finance and public services
male	0.63	0.01	0.22	0.94	0.93	0.64	0.38	0.08	0.23	0.79	0.86	0.97	0.54	-0.18	-0.66	0.69	0.22	0.87	0.11	1.6	2.02	-0.4	EY2017	Finance and public services
female	-0.71	0.01	-0.16	-0.48	0.93	1.89	-0.23	0.08	1.06	0.79	-0.53	0.97	1.01	0.37	0.92	1.02	0.95	2.2	0.57	-0.11	1.37	0.94	EY2018	Finance and public services
female	-0.26	1.3	1.35	-0.95	0	0.64	0.38	-0.87	-0.19	-0.08	-0.53	0.21	0.54	-0.74	-0.66	-0.95	0.22	-0.46	0.57	-0.96	-0.56	-0.4	EY2018	Finance and public services
female	-1.15	-0.31	-0.91	-0.95	-0.47	0.64	0.99	-0.39	0.23	0.79	-0.53	-0.17	0.54	-0.74	0.39	2.33	-0.51	-0.46	-0.36	-0.53	-0.56	-0.4	EY2018	Finance and public services
male	-0.71	-0.96	0.22	0.47	0.47	0.64	0.99	0.08	-0.61	-0.08	-0.53	-0.17	-0.39	0.37	0.39	0.03	-0.51	0.43	-0.82	0.32	-0.56	-0.4	EY2019	Finance and public services
female	1.07	-0.64	0.97	-0.48	0	1.06	0.99	0.55	1.06	1.65	0.16	0.97	1.01	0.92	-0.66	2.33	0.95	1.32	0.57	1.17	1.37	-0.4	EY2017	Finance and public services
female	1.52	1.3	1.72	0	1.87	1.06	-0.23	1.03	1.48	1.65	0.16	2.12	0.54	3.68	-0.66	0.36	0.95	0.87	1.5	0.75	2.66	4.94	EY2019	Finance and public services
female	0.63	0.01	0.22	0.94	0.93	-1.04	0.38	0.08	0.23	-0.08	-0.53	-0.55	-0.85	1.47	-0.14	1.02	-0.88	0.43	-0.82	-0.11	-0.56	-0.4	EY2018	Finance and public services
female	1.52	0.98	1.35	1.41	0.47	1.06	-0.84	0.55	0.65	2.08	-0.53	0.21	-0.39	-0.18	1.44	0.36	0.59	1.32	1.97	2.45	-0.56	-0.4	EY2017	Finance and public services
male	0.63	0.01	-0.53	-0.95	-0.47	0.22	0.99	-0.87	0.23	-0.94	0.16	-0.93	-0.85	-0.74	-0.66	2.99	-0.88	-0.46	-0.82	-0.53	-0.56	-0.4	EY2019	Finance and public services
male	-1.15	-1.28	-1.28	-0.95	-0.94	-1.04	-0.84	-0.87	-1.03	-0.94	-0.53	-0.93	-0.85	-0.74	-0.66	-0.95	-0.88	-0.91	-0.82	-0.96	-0.56	-0.4	EY2017	Finance and public services
female	0.63	0.33	0.6	-0.95	0	-1.04	-0.23	-0.87	-1.03	-0.94	-0.53	-0.93	-0.85	-0.74	1.44	-0.95	-0.88	-0.91	-0.82	0.32	-0.56	-0.4	EY2019	Finance and public services
male	0.18	1.62	0.97	0.47	0.93	-0.2	0.99	0.55	-0.19	-0.08	-0.53	-0.17	-0.39	-0.18	-0.14	1.02	-0.51	0.43	0.11	-0.11	-0.56	-0.4	EY2018	Finance and public services
male	-0.26	0.98	0.6	0.47	0	0.64	0.38	-0.39	0.23	1.65	-0.53	1.35	1.94	0.37	0.92	2	0.95	1.32	1.04	1.6	0.73	-0.4	EY2019	Finance and public services
female	-0.26	0.65	0.6	-0.95	0.47	0.22	-0.84	0.55	0.23	0.35	-0.53	0.21	0.54	-0.74	-0.66	-0.62	0.59	-0.02	-0.36	-0.53	-0.56	-0.4	EY2018	Finance and public services
male	-1.15	0.01	-1.28	-0.48	-0.47	0.64	-0.23	0.55	-0.19	-0.51	-0.53	-0.93	-0.85	-0.74	-0.66	-0.95	-0.51	-0.46	0.11	-0.53	-0.56	-0.4	EY2017	Finance and public services
male	1.07	0.98	1.35	0	-0.47	-0.62	-0.23	-0.87	0.65	2.08	-0.53	-0.55	0.08	-0.74	-0.14	0.36	-0.51	1.32	-0.36	-0.53	-0.56	-0.4	EY2017	Finance and public services
female	-1.15	-0.31	-0.91	-0.95	-0.47	0.64	0.99	-0.39	0.23	0.79	-0.53	-0.17	0.54	-0.74	0.39	2.33	-0.51	-0.46	-0.36	-0.53	-0.56	-0.4	EY2018	Finance and public services
female	2.85	1.3	0.97	0.94	2.34	1.06	4.04	1.03	1.48	0.35	0.86	2.5	1.94	1.47	2.49	1.35	1.69	0.43	2.9	1.6	2.02	3.6	EY2017	Finance and public services
male	-0.71	-0.96	0.22	0.47	0.47	0.64	0.99	0.08	-0.61	-0.08	-0.53	-0.17	-0.39	0.37	0.39	0.03	-0.51	0.43	-0.82	0.32	-0.56	-0.4	EY2019	Finance and public services
male	-0.26	0.65	-0.53	0.47	-0.94	-1.04	-0.23	-0.87	-1.03	-0.94	-0.53	-0.17	-0.39	-0.74	-0.66	1.02	-0.51	-0.46	-0.36	-0.53	-0.56	-0.4	EY2018	Finance and public services
female	1.07	2.27	1.35	1.41	0.93	0.64	-0.23	-0.87	-0.61	0.79	-0.53	-0.93	1.01	-0.74	-0.66	1.02	-0.15	0.43	0.11	-0.96	0.73	0.94	EY2019	Finance and public services
female	-0.71	1.3	0.22	-0.95	0.47	1.06	-0.23	0.08	1.06	0.35	-0.53	1.74	1.47	0.92	-0.66	0.03	1.69	2.2	1.04	0.32	-0.56	-0.4	EY2017	Finance and public services
male	0.18	1.3	0.97	0.94	0.93	1.06	-0.23	0.08	-0.19	2.08	-0.53	-0.17	-0.39	-0.74	-0.66	-0.62	0.22	0.87	1.04	0.32	-0.56	-0.4	EY2017	Finance and public services
male	-1.15	-1.28	-1.28	-0.95	-0.94	-1.04	-0.84	-0.87	-1.03	-0.94	-0.53	-0.93	-0.85	-0.74	-0.66	-0.95	-0.88	-0.91	-0.82	-0.96	-0.56	-0.4	EY2018	Finance and public services
male	-0.26	0.33	0.97	0.94	0	0.22	-0.23	0.08	0.23	1.22	-0.53	0.21	-0.39	-0.74	-0.14	0.36	-0.15	0.43	0.57	-0.11	-0.56	-0.4	EY2017	Finance and public services
male	0.18	-0.64	2.85	-0.48	-0.47	-0.2	0.99	1.03	1.06	1.65	-0.53	2.12	1.47	0.37	2.49	0.69	0.95	1.76	1.5	1.17	0.73	-0.4	EY2019	Finance and public services
female	1.07	0.98	0.97	1.88	1.4	1.89	0.38	2.45	1.48	2.51	0.16	1.74	1.47	2.58	2.49	2.33	1.32	2.2	1.97	2.02	3.31	0.94	EY2019	Finance and public services
male	-0.26	0.98	0.22	0.47	0.93	1.06	-0.23	0.55	2.32	1.22	0.16	1.74	0.54	3.13	1.97	1.67	1.69	2.2	1.04	1.17	-0.56	-0.4	EY2019	Finance and public services
female	0.63	1.94	2.47	2.35	2.34	3.57	0.38	2.45	3.99	2.94	0.86	3.26	0.54	1.47	0.39	2.33	3.15	3.09	3.36	1.6	2.66	-0.4	EY2017	Finance and public services
female	-0.71	0.33	0.22	0.47	0	0.64	-0.84	1.03	-0.19	-0.08	0.16	0.21	1.94	-0.18	-0.66	-0.29	0.95	1.76	1.04	-0.11	1.37	1.6	EY2019	Finance and public services
male	-1.15	-0.64	-1.28	0.47	-0.94	-1.04	-0.84	-0.87	-1.03	-0.94	-0.53	-0.93	0.08	-0.18	-0.66	0.69	-0.88	-0.91	0.11	1.6	-0.56	-0.4	EY2019	Finance and public services
female	-0.71	1.3	0.6	2.83	-0.47	-0.2	0.99	-0.87	1.9	1.22	5.03	0.21	3.34	0.37	0.92	3.64	-0.51	2.65	1.04	0.75	0.08	-0.4	EY2018	Finance and public services
female	0.63	0.33	0.97	1.88	0	-0.62	0.38	-0.87	-0.19	-0.51	-0.53	-0.55	-0.85	-0.74	-0.66	-0.95	-0.88	-0.46	-0.82	-0.96	-0.56	-0.4	EY2019	Finance and public services
male	-1.15	0.33	0.6	-0.95	0.93	0.22	-0.23	0.55	0.65	1.22	-0.53	0.59	-0.39	0.92	-0.66	0.69	0.22	0.87	1.04	0.32	2.02	0.27	EY2019	Finance and public services
female	1.96	2.27	2.47	3.3	2.81	2.31	2.21	2.92	2.32	2.08	0.86	2.12	2.4	2.58	3.02	1.35	2.05	1.76	2.43	2.02	1.37	2.27	EY2019	Finance and public services
male	0.18	1.3	0.97	0.94	0.93	1.06	-0.23	0.08	-0.19	2.08	-0.53	-0.17	-0.39	-0.74	-0.66	-0.62	0.22	0.87	1.04	0.32	-0.56	-0.4	EY2017	Finance and public services
female	0.18	-0.31	1.72	-0.48	0	1.06	1.6	1.03	1.9	2.51	0.16	0.97	3.34	2.03	0.92	2	0.95	1.32	2.43	1.17	0.08	3.6	EY2019	Finance and public services
female	1.52	1.94	1.72	-0.95	0.47	0.22	-0.84	1.5	0.23	1.65	-0.53	2.12	1.47	0.37	-0.66	0.69	2.79	-0.91	-0.36	0.32	-0.56	-0.4	EY2017	Finance and public services
female	0.18	0.01	0.22	0.94	-0.94	0.22	0.99	-0.39	1.06	-0.51	-0.53	-0.55	0.54	2.58	-0.66	0.36	-0.15	0.43	-0.82	-0.11	-0.56	0.94	EY2018	Finance and public services
[truncated: 15,785 more rows]
